# Supplementary material for: Homologous recombination DNA repair gene RAD51, XRCC2 & XRCC3 polymorphisms and breast cancer risk in South Indian women
Source: PLoS One. 2022 Jan 21;17(1):e0259761. doi: 10.1371/journal.pone.0259761 (PMC8782413; doi:10.1371/journal.pone.0259761)
Supplement: S1 File — (XLSX) [file pone.0259761.s001.xlsx]

## Sheet: XRCC2 (Arg188His)
BC CASES	Genotype			CONTROLS	Genotype
FEMALE	Arg/Arg			FEMALE	Arg/Arg
FEMALE	Arg/Arg			FEMALE	Arg/Arg
FEMALE	Arg/Arg			FEMALE	Arg/Arg
FEMALE	Arg/Arg			FEMALE	Arg/Arg
FEMALE	Arg/Arg			FEMALE	Arg/His
FEMALE	Arg/Arg			FEMALE	Arg/Arg
FEMALE	Arg/Arg			FEMALE	Arg/Arg
FEMALE	Arg/Arg			FEMALE	Arg/Arg
FEMALE	Arg/Arg			FEMALE	Arg/Arg
FEMALE	Arg/Arg			FEMALE	Arg/Arg
FEMALE	Arg/Arg			FEMALE	Arg/His
FEMALE	Arg/His			FEMALE	Arg/Arg
FEMALE	Arg/Arg			FEMALE	Arg/Arg
FEMALE	Arg/Arg			FEMALE	Arg/His
FEMALE	Arg/Arg			FEMALE	Arg/Arg
FEMALE	Arg/His			FEMALE	Arg/Arg
FEMALE	Arg/Arg			FEMALE	Arg/Arg
FEMALE	Arg/Arg			FEMALE	Arg/Arg
FEMALE	His/His			FEMALE	Arg/Arg
FEMALE	Arg/Arg			FEMALE	Arg/His
FEMALE	Arg/His			FEMALE	Arg/Arg
FEMALE	Arg/Arg			FEMALE	Arg/Arg
FEMALE	Arg/Arg			FEMALE	Arg/Arg
FEMALE	Arg/Arg			FEMALE	Arg/His
FEMALE	Arg/Arg			FEMALE	Arg/Arg
FEMALE	Arg/His			FEMALE	Arg/Arg
FEMALE	His/His			FEMALE	Arg/His
FEMALE	Arg/Arg			FEMALE	Arg/Arg
FEMALE	Arg/Arg			FEMALE	Arg/Arg
FEMALE	Arg/Arg			FEMALE	Arg/Arg
FEMALE	Arg/Arg			FEMALE	Arg/His
FEMALE	Arg/Arg			FEMALE	Arg/Arg
FEMALE	Arg/Arg			FEMALE	Arg/Arg
FEMALE	Arg/Arg			FEMALE	Arg/Arg
FEMALE	Arg/Arg			FEMALE	Arg/His
FEMALE	Arg/Arg			FEMALE	Arg/Arg
FEMALE	Arg/Arg			FEMALE	Arg/Arg
FEMALE	Arg/Arg			FEMALE	Arg/Arg
FEMALE	Arg/Arg			FEMALE	Arg/Arg
FEMALE	Arg/Arg			FEMALE	Arg/Arg
FEMALE	Arg/His			FEMALE	Arg/Arg
FEMALE	Arg/Arg			FEMALE	Arg/Arg
FEMALE	His/His			FEMALE	Arg/Arg
FEMALE	Arg/His			FEMALE	Arg/Arg
FEMALE	Arg/Arg			FEMALE	Arg/Arg
FEMALE	Arg/Arg			FEMALE	Arg/Arg
FEMALE	Arg/Arg			FEMALE	Arg/His
FEMALE	Arg/Arg			FEMALE	Arg/Arg
FEMALE	Arg/His			FEMALE	Arg/Arg
FEMALE	Arg/His			FEMALE	Arg/Arg
FEMALE	Arg/Arg			FEMALE	Arg/Arg
FEMALE	Arg/His			FEMALE	Arg/His
FEMALE	Arg/Arg			FEMALE	Arg/Arg
FEMALE	Arg/Arg			FEMALE	Arg/Arg
FEMALE	Arg/Arg			FEMALE	Arg/Arg
FEMALE	Arg/Arg			FEMALE	Arg/Arg
FEMALE	His/His			FEMALE	Arg/Arg
FEMALE	Arg/Arg			FEMALE	Arg/Arg
FEMALE	Arg/Arg			FEMALE	Arg/Arg
FEMALE	Arg/Arg			FEMALE	Arg/Arg
FEMALE	Arg/His			FEMALE	Arg/Arg
FEMALE	Arg/Arg			FEMALE	Arg/Arg
FEMALE	Arg/Arg			FEMALE	Arg/Arg
FEMALE	Arg/Arg			FEMALE	Arg/His
FEMALE	Arg/Arg			FEMALE	Arg/Arg
FEMALE	Arg/Arg			FEMALE	Arg/Arg
FEMALE	Arg/Arg			FEMALE	Arg/Arg
FEMALE	Arg/Arg			FEMALE	Arg/His
FEMALE	Arg/Arg			FEMALE	Arg/Arg
FEMALE	Arg/His			FEMALE	Arg/Arg
FEMALE	Arg/Arg			FEMALE	Arg/Arg
FEMALE	Arg/Arg			FEMALE	Arg/Arg
FEMALE	Arg/Arg			FEMALE	Arg/His
FEMALE	Arg/His			FEMALE	Arg/Arg
FEMALE	Arg/Arg			FEMALE	Arg/Arg
FEMALE	His/His			FEMALE	Arg/Arg
FEMALE	Arg/Arg			FEMALE	Arg/Arg
FEMALE	Arg/Arg			FEMALE	Arg/His
FEMALE	Arg/His			FEMALE	Arg/Arg
FEMALE	Arg/Arg			FEMALE	Arg/Arg
FEMALE	Arg/Arg			FEMALE	Arg/His
FEMALE	Arg/His			FEMALE	Arg/Arg
FEMALE	Arg/Arg			FEMALE	Arg/Arg
FEMALE	Arg/His			FEMALE	Arg/Arg
FEMALE	Arg/Arg			FEMALE	Arg/Arg
FEMALE	Arg/Arg			FEMALE	Arg/His
FEMALE	Arg/Arg			FEMALE	Arg/Arg
FEMALE	Arg/Arg			FEMALE	Arg/Arg
FEMALE	Arg/His			FEMALE	Arg/Arg
FEMALE	Arg/Arg			FEMALE	Arg/Arg
FEMALE	Arg/Arg			FEMALE	Arg/Arg
FEMALE	Arg/Arg			FEMALE	Arg/Arg
FEMALE	Arg/Arg			FEMALE	Arg/His
FEMALE	Arg/His			FEMALE	Arg/Arg
FEMALE	Arg/Arg			FEMALE	Arg/Arg
FEMALE	Arg/Arg			FEMALE	Arg/Arg
FEMALE	Arg/His			FEMALE	Arg/His
FEMALE	Arg/Arg			FEMALE	Arg/Arg
FEMALE	His/His			FEMALE	Arg/Arg
FEMALE	Arg/Arg			FEMALE	Arg/His
FEMALE	Arg/Arg			FEMALE	Arg/Arg
FEMALE	Arg/Arg			FEMALE	Arg/Arg
FEMALE	His/His			FEMALE	Arg/Arg
FEMALE	Arg/Arg			FEMALE	Arg/Arg
FEMALE	Arg/Arg			FEMALE	Arg/His
FEMALE	Arg/Arg			FEMALE	Arg/Arg
FEMALE	Arg/Arg			FEMALE	Arg/Arg
FEMALE	Arg/His			FEMALE	Arg/His
FEMALE	Arg/His			FEMALE	Arg/Arg
FEMALE	Arg/Arg			FEMALE	Arg/Arg
FEMALE	Arg/Arg			FEMALE	Arg/Arg
FEMALE	Arg/Arg			FEMALE	Arg/Arg
FEMALE	Arg/Arg			FEMALE	Arg/Arg
FEMALE	Arg/Arg			FEMALE	Arg/Arg
FEMALE	Arg/His			FEMALE	Arg/Arg
FEMALE	Arg/Arg			FEMALE	Arg/Arg
FEMALE	Arg/Arg			FEMALE	Arg/Arg
FEMALE	Arg/His			FEMALE	Arg/Arg
FEMALE	Arg/Arg			FEMALE	Arg/Arg
FEMALE	Arg/Arg			FEMALE	Arg/Arg
FEMALE	Arg/Arg			FEMALE	Arg/Arg
FEMALE	Arg/Arg			FEMALE	Arg/Arg
FEMALE	Arg/Arg			FEMALE	Arg/Arg
FEMALE	Arg/Arg			FEMALE	Arg/Arg
FEMALE	Arg/Arg			FEMALE	Arg/Arg
FEMALE	Arg/Arg			FEMALE	Arg/Arg
FEMALE	Arg/Arg			FEMALE	Arg/Arg
FEMALE	Arg/Arg			FEMALE	Arg/His
FEMALE	Arg/Arg			FEMALE	Arg/Arg
FEMALE	Arg/Arg			FEMALE	Arg/Arg
FEMALE	Arg/Arg			FEMALE	Arg/Arg
FEMALE	Arg/Arg			FEMALE	Arg/Arg
FEMALE	Arg/Arg			FEMALE	Arg/His
FEMALE	Arg/His			FEMALE	Arg/Arg
FEMALE	Arg/His			FEMALE	Arg/Arg
FEMALE	Arg/Arg			FEMALE	Arg/Arg
FEMALE	Arg/His			FEMALE	Arg/Arg
FEMALE	Arg/Arg			FEMALE	Arg/Arg
FEMALE	Arg/Arg			FEMALE	Arg/Arg
FEMALE	Arg/Arg			FEMALE	Arg/Arg
FEMALE	Arg/Arg			FEMALE	Arg/Arg
FEMALE	Arg/Arg			FEMALE	Arg/Arg
FEMALE	Arg/Arg			FEMALE	Arg/His
FEMALE	Arg/Arg			FEMALE	Arg/Arg
FEMALE	Arg/Arg			FEMALE	Arg/Arg
FEMALE	Arg/Arg			FEMALE	Arg/Arg
FEMALE	Arg/Arg			FEMALE	Arg/Arg
FEMALE	Arg/Arg			FEMALE	Arg/Arg
FEMALE	Arg/Arg			FEMALE	Arg/His
FEMALE	Arg/His			FEMALE	Arg/Arg
FEMALE	Arg/His			FEMALE	Arg/Arg
FEMALE	Arg/Arg			FEMALE	Arg/Arg
FEMALE	Arg/Arg			FEMALE	Arg/Arg
FEMALE	Arg/Arg			FEMALE	Arg/His
FEMALE	Arg/Arg			FEMALE	Arg/His
FEMALE	Arg/Arg			FEMALE	Arg/Arg
FEMALE	Arg/His			FEMALE	Arg/Arg
FEMALE	Arg/Arg			FEMALE	Arg/Arg
FEMALE	Arg/Arg			FEMALE	Arg/Arg
FEMALE	Arg/Arg			FEMALE	Arg/Arg
FEMALE	Arg/Arg			FEMALE	Arg/His
FEMALE	Arg/Arg			FEMALE	Arg/Arg
FEMALE	Arg/Arg			FEMALE	Arg/Arg
FEMALE	Arg/Arg			FEMALE	Arg/His
FEMALE	Arg/His			FEMALE	Arg/Arg
FEMALE	Arg/Arg			FEMALE	Arg/Arg
FEMALE	Arg/Arg			FEMALE	Arg/Arg
FEMALE	Arg/His			FEMALE	Arg/Arg
FEMALE	Arg/His			FEMALE	His/His
FEMALE	Arg/His			FEMALE	Arg/Arg
FEMALE	Arg/Arg			FEMALE	Arg/Arg
FEMALE	Arg/His			FEMALE	Arg/Arg
FEMALE	Arg/Arg			FEMALE	Arg/Arg
FEMALE	Arg/His			FEMALE	Arg/Arg
FEMALE	Arg/Arg			FEMALE	Arg/Arg
FEMALE	Arg/His			FEMALE	Arg/Arg
FEMALE	Arg/Arg			FEMALE	Arg/Arg
FEMALE	Arg/Arg			FEMALE	Arg/Arg
FEMALE	Arg/His			FEMALE	Arg/Arg
FEMALE	Arg/His			FEMALE	Arg/Arg
FEMALE	Arg/Arg			FEMALE	Arg/Arg
FEMALE	Arg/Arg			FEMALE	Arg/His
FEMALE	Arg/Arg			FEMALE	Arg/Arg
FEMALE	Arg/Arg			FEMALE	Arg/Arg
FEMALE	Arg/Arg			FEMALE	Arg/Arg
FEMALE	Arg/Arg			FEMALE	Arg/Arg
FEMALE	Arg/Arg			FEMALE	Arg/Arg
FEMALE	Arg/Arg			FEMALE	Arg/His
FEMALE	Arg/Arg			FEMALE	Arg/Arg
FEMALE	Arg/Arg			FEMALE	Arg/Arg
FEMALE	Arg/Arg			FEMALE	Arg/Arg
FEMALE	Arg/Arg			FEMALE	Arg/Arg
FEMALE	Arg/Arg			FEMALE	Arg/Arg
FEMALE	Arg/Arg			FEMALE	Arg/Arg
FEMALE	Arg/Arg			FEMALE	Arg/His
FEMALE	Arg/His			FEMALE	Arg/His
FEMALE	Arg/Arg			FEMALE	Arg/Arg
FEMALE	Arg/Arg			FEMALE	Arg/Arg
FEMALE	Arg/Arg			FEMALE	Arg/Arg
FEMALE	Arg/Arg			FEMALE	Arg/His
FEMALE	Arg/Arg			FEMALE	Arg/Arg
FEMALE	Arg/Arg			FEMALE	Arg/Arg
FEMALE	Arg/Arg			FEMALE	Arg/Arg
FEMALE	Arg/Arg			FEMALE	Arg/Arg
FEMALE	Arg/His			FEMALE	Arg/Arg
FEMALE	Arg/His			FEMALE	Arg/Arg
FEMALE	Arg/His			FEMALE	Arg/Arg
FEMALE	His/His			FEMALE	Arg/Arg
FEMALE	Arg/Arg			FEMALE	Arg/Arg
FEMALE	Arg/His			FEMALE	Arg/Arg
FEMALE	Arg/Arg			FEMALE	Arg/Arg
FEMALE	Arg/Arg			FEMALE	Arg/Arg
FEMALE	Arg/Arg			FEMALE	Arg/Arg
FEMALE	Arg/Arg			FEMALE	Arg/His
FEMALE	Arg/Arg			FEMALE	Arg/Arg
FEMALE	Arg/Arg			FEMALE	Arg/Arg
FEMALE	Arg/Arg			FEMALE	Arg/Arg
FEMALE	Arg/Arg			FEMALE	Arg/Arg
FEMALE	Arg/Arg			FEMALE	Arg/Arg
FEMALE	Arg/His			FEMALE	Arg/Arg
FEMALE	Arg/Arg			FEMALE	Arg/His
FEMALE	Arg/Arg			FEMALE	Arg/Arg
FEMALE	Arg/Arg			FEMALE	Arg/Arg
FEMALE	Arg/His			FEMALE	Arg/Arg
FEMALE	Arg/His			FEMALE	Arg/His
FEMALE	Arg/Arg			FEMALE	Arg/Arg
FEMALE	Arg/His			FEMALE	Arg/His
FEMALE	Arg/His			FEMALE	Arg/Arg
FEMALE	Arg/Arg			FEMALE	Arg/Arg
FEMALE	Arg/Arg			FEMALE	Arg/Arg
FEMALE	Arg/His			FEMALE	Arg/Arg
FEMALE	Arg/Arg			FEMALE	Arg/His
FEMALE	Arg/Arg			FEMALE	Arg/Arg
FEMALE	Arg/Arg			FEMALE	Arg/Arg
FEMALE	Arg/Arg			FEMALE	Arg/Arg
FEMALE	Arg/His			FEMALE	Arg/His
FEMALE	Arg/Arg			FEMALE	Arg/Arg
FEMALE	Arg/Arg			FEMALE	Arg/Arg
FEMALE	Arg/Arg			FEMALE	His/His
FEMALE	Arg/Arg			FEMALE	Arg/Arg
FEMALE	Arg/His			FEMALE	Arg/His
FEMALE	Arg/Arg			FEMALE	Arg/Arg
FEMALE	Arg/Arg			FEMALE	Arg/Arg
FEMALE	Arg/Arg			FEMALE	Arg/Arg
FEMALE	Arg/Arg			FEMALE	Arg/Arg
FEMALE	Arg/Arg			FEMALE	Arg/Arg
FEMALE	Arg/Arg			FEMALE	Arg/Arg
FEMALE	Arg/Arg			FEMALE	Arg/Arg
FEMALE	Arg/Arg			FEMALE	Arg/Arg
FEMALE	Arg/Arg			FEMALE	Arg/Arg
FEMALE	Arg/His			FEMALE	Arg/His
FEMALE	Arg/His			FEMALE	Arg/Arg
FEMALE	Arg/Arg			FEMALE	Arg/His
FEMALE	Arg/Arg			FEMALE	Arg/Arg
FEMALE	Arg/Arg			FEMALE	Arg/Arg
FEMALE	Arg/Arg			FEMALE	Arg/Arg
FEMALE	Arg/Arg			FEMALE	Arg/Arg
FEMALE	Arg/Arg			FEMALE	Arg/Arg
FEMALE	Arg/His			FEMALE	Arg/Arg
FEMALE	Arg/His			FEMALE	Arg/Arg
FEMALE	Arg/Arg			FEMALE	Arg/Arg
FEMALE	Arg/Arg			FEMALE	Arg/Arg
FEMALE	Arg/Arg			FEMALE	Arg/Arg
FEMALE	Arg/Arg			FEMALE	Arg/His
FEMALE	Arg/Arg			FEMALE	Arg/His
FEMALE	Arg/Arg			FEMALE	Arg/Arg
FEMALE	Arg/Arg			FEMALE	Arg/Arg
FEMALE	Arg/Arg			FEMALE	Arg/His
FEMALE	Arg/Arg			FEMALE	Arg/Arg
FEMALE	Arg/His			FEMALE	Arg/Arg
FEMALE	Arg/His			FEMALE	Arg/Arg
FEMALE	Arg/Arg			FEMALE	Arg/Arg
FEMALE	Arg/Arg			FEMALE	Arg/His
FEMALE	Arg/Arg			FEMALE	Arg/Arg
FEMALE	Arg/Arg			FEMALE	Arg/Arg
FEMALE	Arg/Arg			FEMALE	Arg/Arg
FEMALE	Arg/Arg			FEMALE	His/His
FEMALE	Arg/His			FEMALE	Arg/Arg
FEMALE	Arg/Arg			FEMALE	Arg/Arg
FEMALE	Arg/Arg			FEMALE	Arg/Arg
FEMALE	Arg/Arg			FEMALE	Arg/Arg
FEMALE	Arg/Arg			FEMALE	Arg/His
FEMALE	Arg/Arg			FEMALE	Arg/Arg
FEMALE	Arg/Arg			FEMALE	Arg/Arg
FEMALE	Arg/His			FEMALE	Arg/Arg
FEMALE	Arg/His			FEMALE	Arg/Arg
FEMALE	Arg/His			FEMALE	Arg/Arg
FEMALE	Arg/His			FEMALE	Arg/Arg
FEMALE	Arg/Arg			FEMALE	Arg/Arg
FEMALE	Arg/Arg			FEMALE	Arg/Arg
FEMALE	Arg/Arg			FEMALE	Arg/Arg
FEMALE	Arg/Arg			FEMALE	Arg/Arg
FEMALE	Arg/Arg			FEMALE	Arg/Arg
FEMALE	Arg/Arg			FEMALE	Arg/Arg
FEMALE	Arg/Arg			FEMALE	Arg/Arg
FEMALE	Arg/Arg			FEMALE	Arg/Arg
FEMALE	Arg/Arg			FEMALE	Arg/Arg
FEMALE	Arg/Arg			FEMALE	Arg/Arg
FEMALE	Arg/His			FEMALE	Arg/Arg
FEMALE	Arg/His			FEMALE	His/His
FEMALE	Arg/Arg			FEMALE	Arg/Arg
FEMALE	Arg/Arg			FEMALE	Arg/His
FEMALE	Arg/Arg			FEMALE	Arg/Arg
FEMALE	Arg/Arg			FEMALE	Arg/Arg
FEMALE	Arg/Arg			FEMALE	Arg/His
FEMALE	Arg/Arg			FEMALE	Arg/His
FEMALE	Arg/Arg			FEMALE	Arg/His
FEMALE	Arg/His			FEMALE	Arg/Arg
FEMALE	Arg/Arg			FEMALE	Arg/His
FEMALE	Arg/Arg			FEMALE	Arg/Arg
FEMALE	Arg/Arg			FEMALE	Arg/His
FEMALE	Arg/Arg			FEMALE	Arg/Arg
FEMALE	Arg/Arg			FEMALE	Arg/His
FEMALE	Arg/Arg			FEMALE	Arg/Arg
FEMALE	Arg/Arg			FEMALE	Arg/Arg
FEMALE	Arg/Arg			FEMALE	Arg/Arg
FEMALE	Arg/His			FEMALE	Arg/Arg
FEMALE	Arg/Arg			FEMALE	Arg/Arg
FEMALE	Arg/Arg			FEMALE	Arg/His
FEMALE	Arg/His			FEMALE	Arg/Arg
FEMALE	Arg/His			FEMALE	Arg/Arg
FEMALE	Arg/Arg			FEMALE	Arg/Arg
FEMALE	Arg/Arg			FEMALE	Arg/Arg
FEMALE	Arg/Arg			FEMALE	Arg/Arg
FEMALE	Arg/Arg			FEMALE	Arg/Arg
FEMALE	Arg/His			FEMALE	Arg/Arg
FEMALE	Arg/Arg			FEMALE	Arg/Arg
FEMALE	Arg/Arg			FEMALE	Arg/Arg
FEMALE	Arg/His			FEMALE	Arg/Arg
FEMALE	Arg/His			FEMALE	Arg/Arg
FEMALE	Arg/Arg			FEMALE	Arg/His
FEMALE	Arg/Arg			FEMALE	Arg/His
FEMALE	Arg/Arg			FEMALE	Arg/Arg
FEMALE	Arg/Arg			FEMALE	Arg/Arg
FEMALE	Arg/His			FEMALE	Arg/Arg
FEMALE	Arg/Arg			FEMALE	Arg/Arg
FEMALE	Arg/Arg			FEMALE	Arg/His
FEMALE	Arg/Arg			FEMALE	Arg/His
FEMALE	Arg/Arg			FEMALE	Arg/Arg
FEMALE	Arg/Arg			FEMALE	Arg/His
FEMALE	Arg/Arg			FEMALE	Arg/Arg
FEMALE	Arg/Arg			FEMALE	Arg/Arg
FEMALE	Arg/His			FEMALE	Arg/His
FEMALE	Arg/Arg			FEMALE	Arg/Arg
FEMALE	Arg/Arg			FEMALE	Arg/His
FEMALE	Arg/His			FEMALE	Arg/Arg
FEMALE	Arg/Arg			FEMALE	Arg/Arg
FEMALE	Arg/Arg			FEMALE	Arg/Arg
FEMALE	Arg/Arg			FEMALE	Arg/Arg
FEMALE	Arg/Arg			FEMALE	Arg/Arg
FEMALE	Arg/Arg			FEMALE	Arg/Arg
FEMALE	Arg/Arg			FEMALE	Arg/Arg
FEMALE	Arg/Arg			FEMALE	Arg/Arg
FEMALE	Arg/Arg			FEMALE	Arg/Arg
FEMALE	Arg/His			FEMALE	Arg/His
FEMALE	Arg/Arg			FEMALE	Arg/Arg
FEMALE	Arg/Arg			FEMALE	Arg/Arg
FEMALE	Arg/Arg			FEMALE	Arg/Arg
FEMALE	Arg/His			FEMALE	Arg/His
FEMALE	Arg/Arg			FEMALE	Arg/Arg
FEMALE	Arg/Arg			FEMALE	Arg/Arg
FEMALE	Arg/Arg			FEMALE	Arg/Arg
FEMALE	Arg/His			FEMALE	Arg/Arg
FEMALE	Arg/His			FEMALE	Arg/Arg
FEMALE	Arg/Arg			FEMALE	Arg/Arg
FEMALE	Arg/His			FEMALE	Arg/Arg
FEMALE	Arg/Arg			FEMALE	Arg/Arg
FEMALE	Arg/Arg			FEMALE	Arg/Arg
FEMALE	Arg/Arg			FEMALE	Arg/His
FEMALE	Arg/Arg			FEMALE	Arg/Arg
FEMALE	Arg/Arg			FEMALE	Arg/His
FEMALE	Arg/His			FEMALE	Arg/Arg
FEMALE	Arg/Arg			FEMALE	Arg/Arg
FEMALE	Arg/Arg			FEMALE	Arg/Arg
FEMALE	Arg/Arg			FEMALE	Arg/His
FEMALE	Arg/Arg			FEMALE	Arg/His
FEMALE	Arg/Arg			FEMALE	Arg/Arg
FEMALE	Arg/His			FEMALE	Arg/Arg
FEMALE	Arg/His			FEMALE	Arg/Arg
FEMALE	Arg/Arg			FEMALE	Arg/His
FEMALE	Arg/His			FEMALE	Arg/Arg
FEMALE	Arg/Arg			FEMALE	Arg/Arg
FEMALE	Arg/Arg			FEMALE	Arg/His
FEMALE	Arg/His			FEMALE	Arg/Arg
FEMALE	Arg/Arg			FEMALE	Arg/His
FEMALE	Arg/Arg			FEMALE	Arg/Arg
FEMALE	Arg/His			FEMALE	Arg/Arg
FEMALE	Arg/Arg			FEMALE	Arg/Arg
FEMALE	Arg/His			FEMALE	Arg/Arg
FEMALE	Arg/Arg			FEMALE	Arg/Arg
FEMALE	Arg/Arg			FEMALE	Arg/Arg
FEMALE	Arg/His			FEMALE	Arg/Arg
FEMALE	Arg/Arg			FEMALE	Arg/His
FEMALE	Arg/Arg			FEMALE	Arg/His
FEMALE	Arg/Arg			FEMALE	Arg/His
FEMALE	Arg/His			FEMALE	Arg/Arg
FEMALE	Arg/Arg			FEMALE	Arg/His
FEMALE	Arg/Arg			FEMALE	Arg/Arg
FEMALE	Arg/Arg			FEMALE	Arg/Arg
FEMALE	Arg/Arg			FEMALE	Arg/His
FEMALE	Arg/Arg			FEMALE	Arg/Arg
FEMALE	Arg/Arg			FEMALE	Arg/Arg
FEMALE	Arg/Arg			FEMALE	Arg/Arg
FEMALE	Arg/Arg			FEMALE	Arg/Arg
FEMALE	Arg/Arg			FEMALE	Arg/Arg
FEMALE	Arg/His			FEMALE	Arg/Arg
FEMALE	Arg/His			FEMALE	Arg/His
FEMALE	Arg/Arg			FEMALE	Arg/His
FEMALE	Arg/Arg			FEMALE	Arg/Arg
FEMALE	Arg/Arg			FEMALE	Arg/His
FEMALE	Arg/Arg			FEMALE	Arg/Arg
FEMALE	Arg/Arg			FEMALE	Arg/His
FEMALE	Arg/Arg			FEMALE	Arg/Arg
FEMALE	Arg/Arg			FEMALE	Arg/Arg
FEMALE	Arg/Arg			FEMALE	Arg/His
FEMALE	Arg/Arg			FEMALE	Arg/Arg
FEMALE	Arg/His			FEMALE	Arg/Arg
FEMALE	Arg/His			FEMALE	Arg/His
FEMALE	Arg/Arg			FEMALE	Arg/Arg
FEMALE	Arg/Arg			FEMALE	Arg/Arg
FEMALE	Arg/Arg			FEMALE	Arg/His
FEMALE	Arg/Arg			FEMALE	Arg/His
FEMALE	Arg/Arg			FEMALE	Arg/Arg
FEMALE	Arg/Arg			FEMALE	Arg/Arg
FEMALE	Arg/His			FEMALE	Arg/His
FEMALE	Arg/Arg			FEMALE	Arg/Arg
FEMALE	Arg/Arg			FEMALE	Arg/Arg
FEMALE	Arg/Arg			FEMALE	Arg/Arg
FEMALE	Arg/Arg			FEMALE	Arg/Arg
FEMALE	Arg/Arg			FEMALE	Arg/Arg
FEMALE	Arg/Arg			FEMALE	Arg/Arg
FEMALE	Arg/Arg			FEMALE	Arg/Arg
FEMALE	Arg/Arg			FEMALE	Arg/Arg
FEMALE	Arg/Arg			FEMALE	Arg/Arg
FEMALE	Arg/Arg			FEMALE	Arg/Arg
FEMALE	Arg/Arg			FEMALE	Arg/Arg
FEMALE	Arg/Arg			FEMALE	Arg/Arg
FEMALE	Arg/Arg			FEMALE	Arg/Arg
FEMALE	Arg/Arg			FEMALE	Arg/His
FEMALE	Arg/Arg			FEMALE	Arg/Arg
FEMALE	Arg/Arg			FEMALE	Arg/Arg
FEMALE	Arg/Arg			FEMALE	Arg/Arg
FEMALE	Arg/Arg			FEMALE	Arg/Arg
FEMALE	Arg/Arg			FEMALE	Arg/Arg
FEMALE	Arg/His			FEMALE	Arg/Arg
FEMALE	Arg/His			FEMALE	Arg/Arg
FEMALE	Arg/Arg			FEMALE	Arg/Arg
FEMALE	Arg/Arg			FEMALE	Arg/His
FEMALE	Arg/Arg			FEMALE	Arg/Arg
FEMALE	Arg/Arg			FEMALE	Arg/Arg
FEMALE	Arg/His			FEMALE	Arg/Arg
FEMALE	Arg/Arg			FEMALE	Arg/Arg
FEMALE	Arg/Arg			FEMALE	Arg/Arg
FEMALE	Arg/Arg			FEMALE	Arg/Arg
FEMALE	Arg/His			FEMALE	Arg/Arg
FEMALE	Arg/Arg			FEMALE	Arg/Arg
FEMALE	Arg/His			FEMALE	Arg/Arg
FEMALE	Arg/His			FEMALE	Arg/Arg
FEMALE	Arg/Arg			FEMALE	Arg/Arg
FEMALE	Arg/Arg			FEMALE	Arg/Arg
FEMALE	Arg/Arg			FEMALE	Arg/Arg
FEMALE	Arg/Arg			FEMALE	Arg/Arg
FEMALE	Arg/His			FEMALE	Arg/Arg
FEMALE	Arg/Arg			FEMALE	Arg/Arg
FEMALE	Arg/Arg			FEMALE	Arg/Arg
FEMALE	Arg/Arg			FEMALE	Arg/Arg
FEMALE	Arg/Arg			FEMALE	Arg/Arg
FEMALE	Arg/Arg			FEMALE	Arg/Arg
FEMALE	Arg/Arg			FEMALE	Arg/His
FEMALE	Arg/His			FEMALE	Arg/His
FEMALE	Arg/His			FEMALE	Arg/Arg
FEMALE	Arg/His			FEMALE	Arg/His
FEMALE	Arg/Arg			FEMALE	Arg/Arg
FEMALE	Arg/Arg			FEMALE	Arg/Arg
FEMALE	Arg/Arg			FEMALE	Arg/Arg
FEMALE	Arg/Arg			FEMALE	Arg/Arg
FEMALE	Arg/Arg			FEMALE	Arg/His
FEMALE	Arg/His			FEMALE	Arg/His
FEMALE	His/His			FEMALE	Arg/His
FEMALE	Arg/Arg			FEMALE	Arg/Arg
FEMALE	Arg/Arg			FEMALE	Arg/Arg
FEMALE	Arg/His			FEMALE	Arg/Arg
FEMALE	Arg/His			FEMALE	Arg/Arg
FEMALE	Arg/Arg			FEMALE	Arg/Arg
FEMALE	Arg/Arg			FEMALE	Arg/Arg
FEMALE	Arg/Arg			FEMALE	Arg/Arg
FEMALE	Arg/His			FEMALE	Arg/His
FEMALE	Arg/Arg			FEMALE	Arg/Arg
FEMALE	Arg/Arg			FEMALE	Arg/Arg
FEMALE	Arg/Arg			FEMALE	Arg/Arg
FEMALE	Arg/Arg			FEMALE	Arg/Arg
				FEMALE	Arg/Arg
				FEMALE	Arg/Arg

## Sheet: XRCC3 (Thr241Met)
BC CASES	Genotype			CONTROLS	Genotype
FEMALE	Thr/Met			FEMALE	Thr/Thr
FEMALE	Thr/Met			FEMALE	Thr/Met
FEMALE	Thr/Thr			FEMALE	Thr/Thr
FEMALE	Thr/Met			FEMALE	Thr/Thr
FEMALE	Thr/Thr			FEMALE	Thr/Met
FEMALE	Thr/Met			FEMALE	Thr/Met
FEMALE	Thr/Thr			FEMALE	Thr/Thr
FEMALE	Thr/Thr			FEMALE	Met/Met
FEMALE	Thr/Thr			FEMALE	Thr/Thr
FEMALE	Thr/Thr			FEMALE	Thr/Met
FEMALE	Thr/Met			FEMALE	Thr/Thr
FEMALE	Thr/Thr			FEMALE	Thr/Thr
FEMALE	Thr/Thr			FEMALE	Thr/Thr
FEMALE	Thr/Thr			FEMALE	Thr/Thr
FEMALE	Thr/Thr			FEMALE	Thr/Met
FEMALE	Thr/Met			FEMALE	Thr/Thr
FEMALE	Thr/Met			FEMALE	Thr/Thr
FEMALE	Thr/Thr			FEMALE	Thr/Thr
FEMALE	Thr/Met			FEMALE	Met/Met
FEMALE	Thr/Thr			FEMALE	Thr/Thr
FEMALE	Thr/Met			FEMALE	Thr/Thr
FEMALE	Thr/Met			FEMALE	Thr/Met
FEMALE	Thr/Met			FEMALE	Thr/Thr
FEMALE	Thr/Thr			FEMALE	Thr/Thr
FEMALE	Thr/Met			FEMALE	Thr/Thr
FEMALE	Thr/Thr			FEMALE	Thr/Met
FEMALE	Thr/Met			FEMALE	Thr/Thr
FEMALE	Thr/Met			FEMALE	Thr/Thr
FEMALE	Thr/Thr			FEMALE	Thr/Met
FEMALE	Thr/Thr			FEMALE	Thr/Thr
FEMALE	Thr/Thr			FEMALE	Thr/Thr
FEMALE	Thr/Thr			FEMALE	Thr/Thr
FEMALE	Thr/Thr			FEMALE	Thr/Thr
FEMALE	Thr/Thr			FEMALE	Thr/Thr
FEMALE	Thr/Thr			FEMALE	Thr/Met
FEMALE	Thr/Thr			FEMALE	Thr/Thr
FEMALE	Met/Met			FEMALE	Thr/Thr
FEMALE	Thr/Thr			FEMALE	Thr/Thr
FEMALE	Thr/Thr			FEMALE	Thr/Met
FEMALE	Thr/Met			FEMALE	Thr/Thr
FEMALE	Thr/Met			FEMALE	Thr/Thr
FEMALE	Thr/Thr			FEMALE	Thr/Thr
FEMALE	Thr/Thr			FEMALE	Thr/Thr
FEMALE	Met/Met			FEMALE	Thr/Met
FEMALE	Thr/Thr			FEMALE	Thr/Thr
FEMALE	Thr/Thr			FEMALE	Thr/Thr
FEMALE	Thr/Thr			FEMALE	Thr/Met
FEMALE	Thr/Thr			FEMALE	Thr/Thr
FEMALE	Thr/Thr			FEMALE	Thr/Thr
FEMALE	Thr/Met			FEMALE	Thr/Thr
FEMALE	Thr/Thr			FEMALE	Thr/Thr
FEMALE	Thr/Thr			FEMALE	Met/Met
FEMALE	Met/Met			FEMALE	Thr/Thr
FEMALE	Thr/Met			FEMALE	Thr/Thr
FEMALE	Thr/Thr			FEMALE	Thr/Thr
FEMALE	Thr/Thr			FEMALE	Thr/Thr
FEMALE	Thr/Thr			FEMALE	Thr/Thr
FEMALE	Thr/Thr			FEMALE	Thr/Thr
FEMALE	Thr/Met			FEMALE	Thr/Thr
FEMALE	Thr/Thr			FEMALE	Thr/Thr
FEMALE	Thr/Thr			FEMALE	Thr/Thr
FEMALE	Thr/Met			FEMALE	Thr/Thr
FEMALE	Thr/Met			FEMALE	Thr/Thr
FEMALE	Thr/Thr			FEMALE	Thr/Thr
FEMALE	Thr/Thr			FEMALE	Thr/Thr
FEMALE	Thr/Thr			FEMALE	Thr/Met
FEMALE	Thr/Thr			FEMALE	Thr/Thr
FEMALE	Thr/Thr			FEMALE	Thr/Thr
FEMALE	Thr/Thr			FEMALE	Thr/Thr
FEMALE	Thr/Thr			FEMALE	Thr/Met
FEMALE	Thr/Met			FEMALE	Thr/Thr
FEMALE	Thr/Thr			FEMALE	Thr/Thr
FEMALE	Thr/Thr			FEMALE	Thr/Thr
FEMALE	Thr/Thr			FEMALE	Thr/Met
FEMALE	Thr/Thr			FEMALE	Thr/Thr
FEMALE	Thr/Met			FEMALE	Thr/Thr
FEMALE	Thr/Thr			FEMALE	Thr/Met
FEMALE	Thr/Thr			FEMALE	Thr/Thr
FEMALE	Thr/Thr			FEMALE	Thr/Thr
FEMALE	Thr/Thr			FEMALE	Thr/Thr
FEMALE	Thr/Thr			FEMALE	Thr/Thr
FEMALE	Thr/Thr			FEMALE	Thr/Thr
FEMALE	Thr/Thr			FEMALE	Thr/Thr
FEMALE	Thr/Thr			FEMALE	Thr/Thr
FEMALE	Thr/Thr			FEMALE	Thr/Thr
FEMALE	Thr/Thr			FEMALE	Thr/Thr
FEMALE	Thr/Thr			FEMALE	Thr/Met
FEMALE	Thr/Met			FEMALE	Thr/Thr
FEMALE	Met/Met			FEMALE	Thr/Met
FEMALE	Thr/Met			FEMALE	Thr/Met
FEMALE	Thr/Thr			FEMALE	Thr/Met
FEMALE	Thr/Thr			FEMALE	Thr/Met
FEMALE	Met/Met			FEMALE	Thr/Thr
FEMALE	Thr/Met			FEMALE	Thr/Thr
FEMALE	Thr/Thr			FEMALE	Thr/Met
FEMALE	Thr/Met			FEMALE	Thr/Thr
FEMALE	Thr/Thr			FEMALE	Thr/Thr
FEMALE	Thr/Met			FEMALE	Thr/Met
FEMALE	Thr/Met			FEMALE	Thr/Thr
FEMALE	Thr/Thr			FEMALE	Thr/Thr
FEMALE	Thr/Met			FEMALE	Thr/Thr
FEMALE	Thr/Thr			FEMALE	Thr/Thr
FEMALE	Thr/Thr			FEMALE	Thr/Thr
FEMALE	Thr/Thr			FEMALE	Thr/Thr
FEMALE	Thr/Thr			FEMALE	Thr/Thr
FEMALE	Thr/Met			FEMALE	Thr/Thr
FEMALE	Thr/Met			FEMALE	Thr/Thr
FEMALE	Thr/Met			FEMALE	Thr/Thr
FEMALE	Thr/Thr			FEMALE	Thr/Thr
FEMALE	Thr/Thr			FEMALE	Thr/Thr
FEMALE	Thr/Thr			FEMALE	Thr/Met
FEMALE	Thr/Thr			FEMALE	Thr/Thr
FEMALE	Thr/Thr			FEMALE	Met/Met
FEMALE	Thr/Thr			FEMALE	Thr/Thr
FEMALE	Thr/Thr			FEMALE	Thr/Thr
FEMALE	Thr/Thr			FEMALE	Thr/Thr
FEMALE	Thr/Met			FEMALE	Thr/Thr
FEMALE	Thr/Thr			FEMALE	Thr/Thr
FEMALE	Thr/Thr			FEMALE	Thr/Thr
FEMALE	Thr/Thr			FEMALE	Thr/Met
FEMALE	Thr/Thr			FEMALE	Thr/Thr
FEMALE	Thr/Met			FEMALE	Thr/Thr
FEMALE	Thr/Thr			FEMALE	Thr/Thr
FEMALE	Thr/Met			FEMALE	Thr/Thr
FEMALE	Thr/Thr			FEMALE	Thr/Thr
FEMALE	Thr/Thr			FEMALE	Thr/Thr
FEMALE	Thr/Met			FEMALE	Thr/Met
FEMALE	Thr/Met			FEMALE	Thr/Thr
FEMALE	Thr/Thr			FEMALE	Thr/Thr
FEMALE	Thr/Thr			FEMALE	Thr/Thr
FEMALE	Thr/Thr			FEMALE	Thr/Thr
FEMALE	Thr/Met			FEMALE	Thr/Thr
FEMALE	Thr/Met			FEMALE	Thr/Thr
FEMALE	Thr/Thr			FEMALE	Thr/Thr
FEMALE	Thr/Met			FEMALE	Thr/Met
FEMALE	Thr/Thr			FEMALE	Thr/Thr
FEMALE	Thr/Met			FEMALE	Thr/Met
FEMALE	Thr/Thr			FEMALE	Thr/Met
FEMALE	Thr/Met			FEMALE	Thr/Thr
FEMALE	Thr/Thr			FEMALE	Thr/Met
FEMALE	Thr/Thr			FEMALE	Thr/Thr
FEMALE	Thr/Thr			FEMALE	Thr/Thr
FEMALE	Thr/Thr			FEMALE	Thr/Thr
FEMALE	Thr/Met			FEMALE	Thr/Thr
FEMALE	Thr/Thr			FEMALE	Thr/Thr
FEMALE	Thr/Thr			FEMALE	Thr/Thr
FEMALE	Thr/Thr			FEMALE	Thr/Thr
FEMALE	Thr/Thr			FEMALE	Thr/Thr
FEMALE	Thr/Met			FEMALE	Thr/Thr
FEMALE	Thr/Met			FEMALE	Thr/Thr
FEMALE	Thr/Thr			FEMALE	Met/Met
FEMALE	Thr/Met			FEMALE	Thr/Thr
FEMALE	Thr/Met			FEMALE	Thr/Thr
FEMALE	Thr/Thr			FEMALE	Thr/Met
FEMALE	Thr/Thr			FEMALE	Thr/Thr
FEMALE	Thr/Met			FEMALE	Thr/Met
FEMALE	Thr/Met			FEMALE	Thr/Met
FEMALE	Thr/Thr			FEMALE	Thr/Thr
FEMALE	Thr/Met			FEMALE	Thr/Thr
FEMALE	Thr/Met			FEMALE	Thr/Met
FEMALE	Thr/Thr			FEMALE	Thr/Thr
FEMALE	Thr/Thr			FEMALE	Thr/Thr
FEMALE	Thr/Thr			FEMALE	Thr/Thr
FEMALE	Thr/Thr			FEMALE	Thr/Thr
FEMALE	Thr/Thr			FEMALE	Thr/Met
FEMALE	Thr/Thr			FEMALE	Thr/Thr
FEMALE	Thr/Thr			FEMALE	Thr/Met
FEMALE	Thr/Thr			FEMALE	Thr/Met
FEMALE	Thr/Met			FEMALE	Thr/Met
FEMALE	Thr/Met			FEMALE	Thr/Met
FEMALE	Thr/Met			FEMALE	Thr/Met
FEMALE	Thr/Thr			FEMALE	Thr/Thr
FEMALE	Thr/Thr			FEMALE	Thr/Thr
FEMALE	Thr/Thr			FEMALE	Thr/Thr
FEMALE	Thr/Met			FEMALE	Thr/Thr
FEMALE	Thr/Thr			FEMALE	Thr/Thr
FEMALE	Thr/Thr			FEMALE	Thr/Thr
FEMALE	Thr/Thr			FEMALE	Thr/Thr
FEMALE	Thr/Thr			FEMALE	Thr/Met
FEMALE	Thr/Met			FEMALE	Thr/Thr
FEMALE	Thr/Thr			FEMALE	Thr/Met
FEMALE	Thr/Met			FEMALE	Thr/Met
FEMALE	Thr/Met			FEMALE	Thr/Met
FEMALE	Thr/Met			FEMALE	Thr/Thr
FEMALE	Thr/Thr			FEMALE	Thr/Thr
FEMALE	Thr/Thr			FEMALE	Thr/Thr
FEMALE	Thr/Met			FEMALE	Thr/Met
FEMALE	Thr/Thr			FEMALE	Thr/Thr
FEMALE	Thr/Thr			FEMALE	Thr/Thr
FEMALE	Thr/Thr			FEMALE	Thr/Thr
FEMALE	Thr/Met			FEMALE	Thr/Met
FEMALE	Thr/Met			FEMALE	Thr/Met
FEMALE	Thr/Thr			FEMALE	Thr/Thr
FEMALE	Thr/Thr			FEMALE	Thr/Met
FEMALE	Thr/Thr			FEMALE	Thr/Thr
FEMALE	Thr/Thr			FEMALE	Thr/Thr
FEMALE	Thr/Thr			FEMALE	Thr/Met
FEMALE	Thr/Thr			FEMALE	Thr/Thr
FEMALE	Thr/Met			FEMALE	Thr/Thr
FEMALE	Thr/Met			FEMALE	Met/Met
FEMALE	Thr/Thr			FEMALE	Thr/Thr
FEMALE	Thr/Thr			FEMALE	Thr/Thr
FEMALE	Thr/Met			FEMALE	Thr/Met
FEMALE	Thr/Thr			FEMALE	Thr/Met
FEMALE	Thr/Thr			FEMALE	Thr/Met
FEMALE	Thr/Thr			FEMALE	Thr/Met
FEMALE	Thr/Met			FEMALE	Thr/Thr
FEMALE	Met/Met			FEMALE	Thr/Met
FEMALE	Thr/Thr			FEMALE	Thr/Met
FEMALE	Thr/Thr			FEMALE	Thr/Met
FEMALE	Thr/Met			FEMALE	Thr/Thr
FEMALE	Thr/Thr			FEMALE	Thr/Thr
FEMALE	Thr/Thr			FEMALE	Thr/Thr
FEMALE	Thr/Thr			FEMALE	Thr/Thr
FEMALE	Thr/Met			FEMALE	Thr/Met
FEMALE	Thr/Thr			FEMALE	Thr/Met
FEMALE	Thr/Thr			FEMALE	Thr/Thr
FEMALE	Thr/Met			FEMALE	Thr/Thr
FEMALE	Thr/Met			FEMALE	Thr/Thr
FEMALE	Thr/Thr			FEMALE	Thr/Thr
FEMALE	Met/Met			FEMALE	Thr/Met
FEMALE	Thr/Thr			FEMALE	Thr/Met
FEMALE	Thr/Thr			FEMALE	Thr/Met
FEMALE	Thr/Met			FEMALE	Thr/Thr
FEMALE	Thr/Thr			FEMALE	Thr/Met
FEMALE	Thr/Thr			FEMALE	Thr/Thr
FEMALE	Thr/Met			FEMALE	Thr/Thr
FEMALE	Thr/Met			FEMALE	Thr/Met
FEMALE	Thr/Thr			FEMALE	Thr/Thr
FEMALE	Thr/Thr			FEMALE	Thr/Thr
FEMALE	Thr/Met			FEMALE	Thr/Met
FEMALE	Thr/Thr			FEMALE	Thr/Thr
FEMALE	Thr/Met			FEMALE	Thr/Thr
FEMALE	Thr/Thr			FEMALE	Thr/Thr
FEMALE	Thr/Thr			FEMALE	Thr/Met
FEMALE	Thr/Met			FEMALE	Thr/Met
FEMALE	Thr/Thr			FEMALE	Thr/Met
FEMALE	Thr/Thr			FEMALE	Thr/Thr
FEMALE	Thr/Met			FEMALE	Thr/Thr
FEMALE	Thr/Met			FEMALE	Thr/Thr
FEMALE	Thr/Met			FEMALE	Thr/Thr
FEMALE	Thr/Met			FEMALE	Thr/Thr
FEMALE	Thr/Met			FEMALE	Met/Met
FEMALE	Thr/Thr			FEMALE	Thr/Thr
FEMALE	Thr/Thr			FEMALE	Met/Met
FEMALE	Met/Met			FEMALE	Thr/Thr
FEMALE	Thr/Thr			FEMALE	Thr/Thr
FEMALE	Thr/Thr			FEMALE	Thr/Thr
FEMALE	Thr/Met			FEMALE	Thr/Thr
FEMALE	Thr/Met			FEMALE	Thr/Met
FEMALE	Thr/Met			FEMALE	Thr/Thr
FEMALE	Thr/Thr			FEMALE	Thr/Thr
FEMALE	Thr/Thr			FEMALE	Thr/Thr
FEMALE	Thr/Met			FEMALE	Thr/Thr
FEMALE	Thr/Thr			FEMALE	Thr/Met
FEMALE	Thr/Thr			FEMALE	Thr/Thr
FEMALE	Thr/Thr			FEMALE	Thr/Thr
FEMALE	Thr/Thr			FEMALE	Thr/Thr
FEMALE	Thr/Thr			FEMALE	Thr/Met
FEMALE	Met/Met			FEMALE	Thr/Met
FEMALE	Thr/Thr			FEMALE	Thr/Thr
FEMALE	Thr/Thr			FEMALE	Thr/Thr
FEMALE	Thr/Thr			FEMALE	Thr/Thr
FEMALE	Thr/Thr			FEMALE	Thr/Thr
FEMALE	Thr/Met			FEMALE	Thr/Thr
FEMALE	Thr/Thr			FEMALE	Thr/Met
FEMALE	Thr/Thr			FEMALE	Thr/Thr
FEMALE	Thr/Thr			FEMALE	Thr/Thr
FEMALE	Thr/Thr			FEMALE	Thr/Thr
FEMALE	Met/Met			FEMALE	Thr/Thr
FEMALE	Thr/Thr			FEMALE	Thr/Met
FEMALE	Thr/Thr			FEMALE	Thr/Met
FEMALE	Thr/Thr			FEMALE	Thr/Thr
FEMALE	Thr/Met			FEMALE	Thr/Met
FEMALE	Thr/Thr			FEMALE	Thr/Thr
FEMALE	Thr/Thr			FEMALE	Thr/Thr
FEMALE	Thr/Thr			FEMALE	Met/Met
FEMALE	Thr/Thr			FEMALE	Thr/Thr
FEMALE	Thr/Thr			FEMALE	Thr/Thr
FEMALE	Thr/Thr			FEMALE	Thr/Thr
FEMALE	Thr/Met			FEMALE	Thr/Thr
FEMALE	Thr/Thr			FEMALE	Thr/Thr
FEMALE	Thr/Thr			FEMALE	Thr/Thr
FEMALE	Thr/Thr			FEMALE	Thr/Thr
FEMALE	Thr/Thr			FEMALE	Thr/Met
FEMALE	Thr/Thr			FEMALE	Thr/Thr
FEMALE	Thr/Met			FEMALE	Thr/Met
FEMALE	Met/Met			FEMALE	Thr/Thr
FEMALE	Thr/Thr			FEMALE	Thr/Thr
FEMALE	Thr/Thr			FEMALE	Thr/Thr
FEMALE	Thr/Thr			FEMALE	Thr/Thr
FEMALE	Thr/Thr			FEMALE	Thr/Met
FEMALE	Thr/Thr			FEMALE	Thr/Thr
FEMALE	Thr/Met			FEMALE	Thr/Thr
FEMALE	Thr/Met			FEMALE	Thr/Thr
FEMALE	Thr/Met			FEMALE	Thr/Met
FEMALE	Thr/Thr			FEMALE	Thr/Met
FEMALE	Thr/Met			FEMALE	Thr/Met
FEMALE	Thr/Met			FEMALE	Thr/Met
FEMALE	Thr/Thr			FEMALE	Thr/Thr
FEMALE	Thr/Met			FEMALE	Thr/Thr
FEMALE	Thr/Thr			FEMALE	Thr/Thr
FEMALE	Met/Met			FEMALE	Thr/Met
FEMALE	Thr/Thr			FEMALE	Thr/Thr
FEMALE	Thr/Met			FEMALE	Thr/Met
FEMALE	Thr/Thr			FEMALE	Thr/Thr
FEMALE	Thr/Thr			FEMALE	Thr/Met
FEMALE	Thr/Met			FEMALE	Thr/Thr
FEMALE	Thr/Met			FEMALE	Thr/Thr
FEMALE	Thr/Thr			FEMALE	Thr/Thr
FEMALE	Thr/Met			FEMALE	Thr/Thr
FEMALE	Thr/Met			FEMALE	Thr/Thr
FEMALE	Thr/Thr			FEMALE	Thr/Thr
FEMALE	Thr/Thr			FEMALE	Thr/Thr
FEMALE	Thr/Thr			FEMALE	Thr/Met
FEMALE	Thr/Met			FEMALE	Thr/Thr
FEMALE	Thr/Thr			FEMALE	Thr/Thr
FEMALE	Thr/Thr			FEMALE	Thr/Met
FEMALE	Thr/Met			FEMALE	Thr/Thr
FEMALE	Met/Met			FEMALE	Thr/Thr
FEMALE	Thr/Met			FEMALE	Thr/Thr
FEMALE	Thr/Thr			FEMALE	Thr/Thr
FEMALE	Thr/Thr			FEMALE	Thr/Met
FEMALE	Thr/Thr			FEMALE	Thr/Thr
FEMALE	Thr/Met			FEMALE	Thr/Thr
FEMALE	Thr/Met			FEMALE	Thr/Thr
FEMALE	Thr/Thr			FEMALE	Thr/Met
FEMALE	Thr/Met			FEMALE	Thr/Met
FEMALE	Met/Met			FEMALE	Thr/Thr
FEMALE	Thr/Met			FEMALE	Thr/Thr
FEMALE	Thr/Thr			FEMALE	Thr/Thr
FEMALE	Thr/Thr			FEMALE	Thr/Thr
FEMALE	Thr/Thr			FEMALE	Thr/Thr
FEMALE	Thr/Thr			FEMALE	Thr/Thr
FEMALE	Thr/Met			FEMALE	Thr/Thr
FEMALE	Thr/Met			FEMALE	Thr/Thr
FEMALE	Thr/Met			FEMALE	Thr/Met
FEMALE	Thr/Thr			FEMALE	Thr/Thr
FEMALE	Thr/Thr			FEMALE	Thr/Thr
FEMALE	Thr/Thr			FEMALE	Thr/Thr
FEMALE	Thr/Met			FEMALE	Thr/Thr
FEMALE	Met/Met			FEMALE	Thr/Met
FEMALE	Thr/Thr			FEMALE	Thr/Thr
FEMALE	Thr/Met			FEMALE	Thr/Met
FEMALE	Thr/Thr			FEMALE	Thr/Thr
FEMALE	Thr/Thr			FEMALE	Thr/Met
FEMALE	Thr/Met			FEMALE	Thr/Thr
FEMALE	Thr/Thr			FEMALE	Thr/Thr
FEMALE	Thr/Thr			FEMALE	Thr/Thr
FEMALE	Thr/Thr			FEMALE	Thr/Thr
FEMALE	Thr/Thr			FEMALE	Thr/Thr
FEMALE	Thr/Thr			FEMALE	Thr/Thr
FEMALE	Thr/Thr			FEMALE	Thr/Thr
FEMALE	Thr/Met			FEMALE	Thr/Thr
FEMALE	Thr/Thr			FEMALE	Thr/Met
FEMALE	Thr/Met			FEMALE	Thr/Thr
FEMALE	Thr/Thr			FEMALE	Thr/Thr
FEMALE	Thr/Thr			FEMALE	Thr/Thr
FEMALE	Thr/Thr			FEMALE	Thr/Met
FEMALE	Thr/Thr			FEMALE	Thr/Met
FEMALE	Thr/Thr			FEMALE	Thr/Thr
FEMALE	Thr/Thr			FEMALE	Thr/Thr
FEMALE	Thr/Met			FEMALE	Thr/Thr
FEMALE	Thr/Thr			FEMALE	Thr/Thr
FEMALE	Thr/Thr			FEMALE	Thr/Thr
FEMALE	Thr/Thr			FEMALE	Thr/Thr
FEMALE	Thr/Thr			FEMALE	Thr/Thr
FEMALE	Thr/Thr			FEMALE	Met/Met
FEMALE	Thr/Met			FEMALE	Thr/Thr
FEMALE	Thr/Met			FEMALE	Thr/Thr
FEMALE	Thr/Met			FEMALE	Thr/Thr
FEMALE	Thr/Thr			FEMALE	Thr/Met
FEMALE	Thr/Thr			FEMALE	Thr/Met
FEMALE	Thr/Thr			FEMALE	Thr/Thr
FEMALE	Thr/Met			FEMALE	Thr/Thr
FEMALE	Thr/Thr			FEMALE	Thr/Thr
FEMALE	Thr/Thr			FEMALE	Thr/Thr
FEMALE	Thr/Thr			FEMALE	Thr/Met
FEMALE	Thr/Met			FEMALE	Thr/Thr
FEMALE	Thr/Thr			FEMALE	Thr/Met
FEMALE	Met/Met			FEMALE	Met/Met
FEMALE	Met/Met			FEMALE	Thr/Met
FEMALE	Thr/Thr			FEMALE	Thr/Met
FEMALE	Thr/Thr			FEMALE	Thr/Thr
FEMALE	Thr/Thr			FEMALE	Thr/Thr
FEMALE	Met/Met			FEMALE	Thr/Met
FEMALE	Thr/Met			FEMALE	Thr/Thr
FEMALE	Thr/Thr			FEMALE	Thr/Thr
FEMALE	Thr/Met			FEMALE	Thr/Thr
FEMALE	Thr/Thr			FEMALE	Thr/Thr
FEMALE	Thr/Thr			FEMALE	Thr/Met
FEMALE	Met/Met			FEMALE	Met/Met
FEMALE	Thr/Met			FEMALE	Thr/Thr
FEMALE	Thr/Thr			FEMALE	Thr/Thr
FEMALE	Thr/Met			FEMALE	Thr/Thr
FEMALE	Thr/Met			FEMALE	Thr/Thr
FEMALE	Thr/Thr			FEMALE	Thr/Thr
FEMALE	Thr/Thr			FEMALE	Thr/Thr
FEMALE	Thr/Met			FEMALE	Thr/Met
FEMALE	Thr/Thr			FEMALE	Thr/Met
FEMALE	Thr/Thr			FEMALE	Thr/Thr
FEMALE	Thr/Met			FEMALE	Met/Met
FEMALE	Thr/Thr			FEMALE	Met/Met
FEMALE	Thr/Thr			FEMALE	Thr/Thr
FEMALE	Thr/Thr			FEMALE	Thr/Met
FEMALE	Thr/Met			FEMALE	Thr/Thr
FEMALE	Thr/Thr			FEMALE	Thr/Met
FEMALE	Thr/Thr			FEMALE	Met/Met
FEMALE	Thr/Thr			FEMALE	Thr/Thr
FEMALE	Thr/Thr			FEMALE	Thr/Thr
FEMALE	Thr/Thr			FEMALE	Thr/Thr
FEMALE	Thr/Thr			FEMALE	Thr/Met
FEMALE	Thr/Met			FEMALE	Thr/Thr
FEMALE	Thr/Thr			FEMALE	Thr/Thr
FEMALE	Thr/Met			FEMALE	Thr/Thr
FEMALE	Thr/Thr			FEMALE	Thr/Thr
FEMALE	Thr/Thr			FEMALE	Thr/Thr
FEMALE	Thr/Met			FEMALE	Thr/Thr
FEMALE	Thr/Thr			FEMALE	Thr/Met
FEMALE	Thr/Met			FEMALE	Thr/Thr
FEMALE	Thr/Thr			FEMALE	Thr/Met
FEMALE	Thr/Thr			FEMALE	Thr/Met
FEMALE	Thr/Thr			FEMALE	Thr/Thr
FEMALE	Thr/Thr			FEMALE	Thr/Thr
FEMALE	Thr/Thr			FEMALE	Thr/Thr
FEMALE	Thr/Met			FEMALE	Thr/Thr
FEMALE	Thr/Thr			FEMALE	Thr/Thr
FEMALE	Thr/Thr			FEMALE	Thr/Met
FEMALE	Thr/Thr			FEMALE	Met/Met
FEMALE	Thr/Met			FEMALE	Thr/Thr
FEMALE	Met/Met			FEMALE	Thr/Thr
FEMALE	Thr/Thr			FEMALE	Thr/Thr
FEMALE	Thr/Thr			FEMALE	Thr/Thr
FEMALE	Thr/Thr			FEMALE	Thr/Met
FEMALE	Thr/Thr			FEMALE	Thr/Thr
FEMALE	Thr/Thr			FEMALE	Thr/Met
FEMALE	Thr/Met			FEMALE	Met/Met
FEMALE	Thr/Met			FEMALE	Thr/Met
FEMALE	Thr/Thr			FEMALE	Thr/Thr
FEMALE	Thr/Thr			FEMALE	Thr/Thr
FEMALE	Thr/Thr			FEMALE	Thr/Thr
FEMALE	Thr/Met			FEMALE	Thr/Met
FEMALE	Thr/Thr			FEMALE	Thr/Met
FEMALE	Thr/Thr			FEMALE	Thr/Met
FEMALE	Thr/Met			FEMALE	Thr/Thr
FEMALE	Thr/Met			FEMALE	Thr/Thr
FEMALE	Thr/Met			FEMALE	Thr/Thr
FEMALE	Thr/Thr			FEMALE	Thr/Met
FEMALE	Thr/Thr			FEMALE	Thr/Thr
FEMALE	Thr/Thr			FEMALE	Thr/Thr
FEMALE	Thr/Thr			FEMALE	Thr/Thr
FEMALE	Thr/Thr			FEMALE	Thr/Thr
FEMALE	Thr/Thr			FEMALE	Thr/Thr
FEMALE	Thr/Thr			FEMALE	Thr/Thr
FEMALE	Thr/Thr			FEMALE	Thr/Thr
FEMALE	Thr/Thr			FEMALE	Thr/Thr
FEMALE	Thr/Thr			FEMALE	Thr/Thr
FEMALE	Thr/Thr			FEMALE	Thr/Thr
FEMALE	Thr/Met			FEMALE	Thr/Thr
FEMALE	Met/Met			FEMALE	Thr/Met
FEMALE	Thr/Met			FEMALE	Thr/Met
FEMALE	Thr/Met			FEMALE	Thr/Met
FEMALE	Thr/Thr			FEMALE	Thr/Thr
FEMALE	Thr/Met			FEMALE	Thr/Thr
FEMALE	Met/Met			FEMALE	Thr/Thr
FEMALE	Thr/Thr			FEMALE	Thr/Thr
FEMALE	Thr/Thr			FEMALE	Thr/Thr
FEMALE	Thr/Met			FEMALE	Thr/Thr
FEMALE	Thr/Thr			FEMALE	Thr/Thr
FEMALE	Thr/Met			FEMALE	Thr/Met
FEMALE	Thr/Met			FEMALE	Thr/Thr
FEMALE	Thr/Met			FEMALE	Thr/Thr
FEMALE	Thr/Met			FEMALE	Thr/Thr
FEMALE	Thr/Met			FEMALE	Thr/Thr
FEMALE	Thr/Met			FEMALE	Thr/Thr
FEMALE	Thr/Thr			FEMALE	Thr/Thr
FEMALE	Thr/Met			FEMALE	Thr/Met
FEMALE	Thr/Thr			FEMALE	Thr/Met
FEMALE	Thr/Thr			FEMALE	Thr/Thr
FEMALE	Met/Met			FEMALE	Thr/Thr
FEMALE	Thr/Met			FEMALE	Thr/Thr
FEMALE	Thr/Met			FEMALE	Thr/Met
FEMALE	Thr/Thr			FEMALE	Thr/Thr
FEMALE	Thr/Met			FEMALE	Thr/Thr
FEMALE	Thr/Thr			FEMALE	Thr/Thr
FEMALE	Thr/Thr			FEMALE	Thr/Met
FEMALE	Thr/Thr			FEMALE	Thr/Met
FEMALE	Thr/Thr			FEMALE	Thr/Met
FEMALE	Thr/Met			FEMALE	Thr/Thr
FEMALE	Thr/Thr			FEMALE	Thr/Met
FEMALE	Thr/Thr			FEMALE	Thr/Met
				FEMALE	Thr/Met
				FEMALE	Thr/Thr

## Sheet: RAD51 (G135C)
BC CASES	Genotype			CONTROLS	Genotype
FEMALE	G/G			FEMALE	G/G
FEMALE	G/G			FEMALE	G/G
FEMALE	G/G			FEMALE	G/G
FEMALE	G/G			FEMALE	G/G
FEMALE	G/G			FEMALE	G/G
FEMALE	G/C			FEMALE	G/G
FEMALE	G/C			FEMALE	G/G
FEMALE	C/C			FEMALE	G/G
FEMALE	G/G			FEMALE	C/C
FEMALE	G/G			FEMALE	G/C
FEMALE	G/C			FEMALE	G/C
FEMALE	G/G			FEMALE	G/G
FEMALE	G/G			FEMALE	G/G
FEMALE	G/G			FEMALE	G/G
FEMALE	G/C			FEMALE	G/G
FEMALE	C/C			FEMALE	G/G
FEMALE	G/G			FEMALE	G/G
FEMALE	G/G			FEMALE	G/G
FEMALE	G/G			FEMALE	G/C
FEMALE	G/C			FEMALE	G/G
FEMALE	G/C			FEMALE	G/G
FEMALE	G/G			FEMALE	G/G
FEMALE	G/G			FEMALE	G/G
FEMALE	G/C			FEMALE	G/G
FEMALE	G/G			FEMALE	G/G
FEMALE	G/G			FEMALE	G/G
FEMALE	G/G			FEMALE	G/G
FEMALE	G/G			FEMALE	G/G
FEMALE	G/G			FEMALE	G/G
FEMALE	G/G			FEMALE	G/G
FEMALE	G/G			FEMALE	G/G
FEMALE	G/G			FEMALE	G/G
FEMALE	G/G			FEMALE	G/C
FEMALE	G/G			FEMALE	G/G
FEMALE	G/G			FEMALE	G/G
FEMALE	G/G			FEMALE	G/C
FEMALE	G/G			FEMALE	G/C
FEMALE	G/G			FEMALE	G/C
FEMALE	G/G			FEMALE	G/G
FEMALE	G/G			FEMALE	G/G
FEMALE	G/G			FEMALE	G/G
FEMALE	C/C			FEMALE	G/G
FEMALE	G/G			FEMALE	G/C
FEMALE	G/G			FEMALE	G/G
FEMALE	G/G			FEMALE	G/G
FEMALE	G/G			FEMALE	G/C
FEMALE	G/G			FEMALE	G/C
FEMALE	G/C			FEMALE	G/G
FEMALE	G/G			FEMALE	G/G
FEMALE	G/G			FEMALE	G/G
FEMALE	G/G			FEMALE	G/C
FEMALE	G/G			FEMALE	G/C
FEMALE	G/G			FEMALE	G/G
FEMALE	G/C			FEMALE	G/C
FEMALE	G/C			FEMALE	G/G
FEMALE	G/G			FEMALE	G/G
FEMALE	G/C			FEMALE	G/C
FEMALE	G/G			FEMALE	G/C
FEMALE	G/G			FEMALE	G/G
FEMALE	G/C			FEMALE	G/G
FEMALE	G/G			FEMALE	G/C
FEMALE	G/G			FEMALE	G/G
FEMALE	G/C			FEMALE	G/G
FEMALE	G/G			FEMALE	G/G
FEMALE	G/G			FEMALE	G/C
FEMALE	G/G			FEMALE	G/C
FEMALE	G/G			FEMALE	G/G
FEMALE	G/C			FEMALE	G/G
FEMALE	G/G			FEMALE	G/G
FEMALE	G/G			FEMALE	G/G
FEMALE	G/G			FEMALE	G/G
FEMALE	G/G			FEMALE	G/G
FEMALE	G/G			FEMALE	G/G
FEMALE	G/C			FEMALE	G/G
FEMALE	G/G			FEMALE	G/G
FEMALE	G/G			FEMALE	G/G
FEMALE	G/C			FEMALE	G/G
FEMALE	G/G			FEMALE	G/C
FEMALE	G/G			FEMALE	G/C
FEMALE	G/G			FEMALE	G/G
FEMALE	G/G			FEMALE	G/G
FEMALE	G/G			FEMALE	G/G
FEMALE	G/G			FEMALE	G/G
FEMALE	G/C			FEMALE	G/G
FEMALE	G/G			FEMALE	G/G
FEMALE	C/C			FEMALE	G/C
FEMALE	G/G			FEMALE	G/C
FEMALE	G/G			FEMALE	G/G
FEMALE	G/G			FEMALE	G/G
FEMALE	G/G			FEMALE	G/G
FEMALE	C/C			FEMALE	G/C
FEMALE	C/C			FEMALE	G/G
FEMALE	G/C			FEMALE	G/G
FEMALE	G/C			FEMALE	G/G
FEMALE	G/G			FEMALE	G/G
FEMALE	G/C			FEMALE	G/C
FEMALE	G/G			FEMALE	G/G
FEMALE	G/G			FEMALE	G/G
FEMALE	G/G			FEMALE	G/G
FEMALE	G/G			FEMALE	G/G
FEMALE	G/G			FEMALE	G/G
FEMALE	G/G			FEMALE	G/G
FEMALE	G/G			FEMALE	G/G
FEMALE	G/G			FEMALE	G/G
FEMALE	G/C			FEMALE	G/G
FEMALE	G/G			FEMALE	G/G
FEMALE	G/G			FEMALE	G/G
FEMALE	G/G			FEMALE	G/G
FEMALE	G/G			FEMALE	C/C
FEMALE	G/G			FEMALE	G/G
FEMALE	G/G			FEMALE	G/G
FEMALE	G/C			FEMALE	G/C
FEMALE	G/G			FEMALE	G/C
FEMALE	G/G			FEMALE	G/G
FEMALE	G/G			FEMALE	G/G
FEMALE	G/G			FEMALE	G/G
FEMALE	G/G			FEMALE	G/G
FEMALE	G/G			FEMALE	G/G
FEMALE	G/C			FEMALE	G/G
FEMALE	G/G			FEMALE	G/G
FEMALE	G/C			FEMALE	G/C
FEMALE	G/G			FEMALE	G/G
FEMALE	C/C			FEMALE	G/G
FEMALE	G/G			FEMALE	G/G
FEMALE	G/G			FEMALE	G/G
FEMALE	G/G			FEMALE	G/G
FEMALE	C/C			FEMALE	G/G
FEMALE	C/C			FEMALE	G/G
FEMALE	G/G			FEMALE	G/G
FEMALE	G/G			FEMALE	G/C
FEMALE	C/C			FEMALE	G/C
FEMALE	G/G			FEMALE	G/G
FEMALE	G/G			FEMALE	G/C
FEMALE	G/G			FEMALE	G/G
FEMALE	G/G			FEMALE	G/G
FEMALE	G/G			FEMALE	G/G
FEMALE	G/G			FEMALE	G/G
FEMALE	G/G			FEMALE	G/G
FEMALE	G/G			FEMALE	G/G
FEMALE	G/G			FEMALE	G/C
FEMALE	G/G			FEMALE	G/G
FEMALE	G/G			FEMALE	G/G
FEMALE	G/C			FEMALE	G/G
FEMALE	G/G			FEMALE	G/C
FEMALE	G/G			FEMALE	G/C
FEMALE	G/C			FEMALE	G/G
FEMALE	G/G			FEMALE	G/C
FEMALE	G/G			FEMALE	G/C
FEMALE	G/G			FEMALE	G/G
FEMALE	G/G			FEMALE	G/G
FEMALE	G/G			FEMALE	G/C
FEMALE	G/C			FEMALE	G/G
FEMALE	G/G			FEMALE	G/G
FEMALE	G/C			FEMALE	G/G
FEMALE	G/G			FEMALE	G/G
FEMALE	G/G			FEMALE	G/G
FEMALE	G/G			FEMALE	G/G
FEMALE	G/G			FEMALE	G/G
FEMALE	G/G			FEMALE	G/G
FEMALE	G/G			FEMALE	G/C
FEMALE	C/C			FEMALE	G/C
FEMALE	G/G			FEMALE	G/G
FEMALE	G/G			FEMALE	G/C
FEMALE	G/G			FEMALE	G/G
FEMALE	G/G			FEMALE	G/C
FEMALE	G/G			FEMALE	G/G
FEMALE	G/C			FEMALE	G/G
FEMALE	G/G			FEMALE	G/G
FEMALE	C/C			FEMALE	G/C
FEMALE	G/G			FEMALE	G/G
FEMALE	G/C			FEMALE	G/C
FEMALE	G/G			FEMALE	G/C
FEMALE	G/C			FEMALE	G/G
FEMALE	G/G			FEMALE	G/G
FEMALE	G/G			FEMALE	G/G
FEMALE	G/G			FEMALE	G/G
FEMALE	G/G			FEMALE	G/G
FEMALE	C/C			FEMALE	G/G
FEMALE	G/G			FEMALE	G/G
FEMALE	G/C			FEMALE	G/C
FEMALE	G/G			FEMALE	G/G
FEMALE	G/G			FEMALE	G/G
FEMALE	G/C			FEMALE	G/C
FEMALE	G/C			FEMALE	G/G
FEMALE	G/C			FEMALE	G/G
FEMALE	G/G			FEMALE	G/G
FEMALE	G/G			FEMALE	G/G
FEMALE	C/C			FEMALE	G/G
FEMALE	G/G			FEMALE	G/G
FEMALE	G/G			FEMALE	G/G
FEMALE	G/G			FEMALE	G/G
FEMALE	G/G			FEMALE	C/C
FEMALE	G/G			FEMALE	G/C
FEMALE	G/G			FEMALE	G/G
FEMALE	G/G			FEMALE	G/G
FEMALE	G/C			FEMALE	G/G
FEMALE	G/G			FEMALE	G/G
FEMALE	G/G			FEMALE	G/C
FEMALE	G/G			FEMALE	G/C
FEMALE	G/G			FEMALE	G/G
FEMALE	G/G			FEMALE	G/G
FEMALE	G/G			FEMALE	G/C
FEMALE	G/G			FEMALE	G/G
FEMALE	G/G			FEMALE	G/G
FEMALE	G/G			FEMALE	G/C
FEMALE	C/C			FEMALE	G/G
FEMALE	G/G			FEMALE	G/C
FEMALE	G/G			FEMALE	G/G
FEMALE	G/C			FEMALE	G/G
FEMALE	G/G			FEMALE	C/C
FEMALE	G/C			FEMALE	G/G
FEMALE	G/G			FEMALE	G/C
FEMALE	G/C			FEMALE	G/G
FEMALE	G/G			FEMALE	G/G
FEMALE	G/G			FEMALE	G/G
FEMALE	G/G			FEMALE	G/G
FEMALE	G/C			FEMALE	G/C
FEMALE	G/G			FEMALE	G/G
FEMALE	G/C			FEMALE	G/C
FEMALE	G/G			FEMALE	G/C
FEMALE	G/C			FEMALE	G/C
FEMALE	G/G			FEMALE	G/C
FEMALE	G/G			FEMALE	G/G
FEMALE	G/G			FEMALE	G/G
FEMALE	G/C			FEMALE	G/G
FEMALE	G/C			FEMALE	G/C
FEMALE	C/C			FEMALE	G/C
FEMALE	G/G			FEMALE	G/G
FEMALE	G/C			FEMALE	G/G
FEMALE	G/G			FEMALE	G/G
FEMALE	G/G			FEMALE	G/G
FEMALE	G/G			FEMALE	G/G
FEMALE	G/G			FEMALE	G/G
FEMALE	G/G			FEMALE	G/G
FEMALE	G/C			FEMALE	G/C
FEMALE	G/G			FEMALE	G/C
FEMALE	G/G			FEMALE	G/G
FEMALE	G/G			FEMALE	G/C
FEMALE	G/G			FEMALE	G/G
FEMALE	G/C			FEMALE	G/G
FEMALE	G/C			FEMALE	G/C
FEMALE	G/G			FEMALE	G/C
FEMALE	G/G			FEMALE	G/G
FEMALE	G/G			FEMALE	G/C
FEMALE	G/G			FEMALE	G/G
FEMALE	G/G			FEMALE	G/G
FEMALE	G/G			FEMALE	G/G
FEMALE	G/G			FEMALE	G/G
FEMALE	G/G			FEMALE	G/G
FEMALE	G/G			FEMALE	G/C
FEMALE	G/G			FEMALE	G/G
FEMALE	G/G			FEMALE	G/G
FEMALE	G/G			FEMALE	G/G
FEMALE	C/C			FEMALE	G/C
FEMALE	G/C			FEMALE	G/G
FEMALE	G/C			FEMALE	G/G
FEMALE	G/C			FEMALE	G/C
FEMALE	G/G			FEMALE	G/C
FEMALE	G/G			FEMALE	G/G
FEMALE	G/G			FEMALE	G/G
FEMALE	G/G			FEMALE	G/C
FEMALE	G/G			FEMALE	G/G
FEMALE	G/G			FEMALE	G/C
FEMALE	G/C			FEMALE	G/G
FEMALE	G/C			FEMALE	G/G
FEMALE	G/C			FEMALE	G/G
FEMALE	G/C			FEMALE	G/G
FEMALE	C/C			FEMALE	G/C
FEMALE	C/C			FEMALE	G/G
FEMALE	G/C			FEMALE	G/G
FEMALE	G/G			FEMALE	G/G
FEMALE	G/G			FEMALE	G/G
FEMALE	G/G			FEMALE	G/G
FEMALE	C/C			FEMALE	G/C
FEMALE	G/G			FEMALE	G/G
FEMALE	G/G			FEMALE	G/G
FEMALE	G/G			FEMALE	G/G
FEMALE	G/G			FEMALE	G/G
FEMALE	G/C			FEMALE	G/C
FEMALE	G/G			FEMALE	G/G
FEMALE	G/G			FEMALE	C/C
FEMALE	G/G			FEMALE	G/G
FEMALE	G/G			FEMALE	G/G
FEMALE	G/G			FEMALE	G/G
FEMALE	G/G			FEMALE	G/G
FEMALE	G/G			FEMALE	G/G
FEMALE	G/G			FEMALE	G/C
FEMALE	G/G			FEMALE	G/G
FEMALE	C/C			FEMALE	G/G
FEMALE	G/G			FEMALE	G/C
FEMALE	G/C			FEMALE	G/G
FEMALE	G/G			FEMALE	C/C
FEMALE	G/G			FEMALE	G/G
FEMALE	G/G			FEMALE	G/G
FEMALE	G/G			FEMALE	G/G
FEMALE	G/G			FEMALE	G/G
FEMALE	G/G			FEMALE	G/G
FEMALE	G/G			FEMALE	G/G
FEMALE	G/G			FEMALE	G/G
FEMALE	G/G			FEMALE	G/G
FEMALE	G/G			FEMALE	G/G
FEMALE	G/G			FEMALE	G/G
FEMALE	G/G			FEMALE	G/G
FEMALE	G/C			FEMALE	G/G
FEMALE	G/G			FEMALE	G/G
FEMALE	G/G			FEMALE	G/G
FEMALE	G/G			FEMALE	G/G
FEMALE	G/G			FEMALE	G/G
FEMALE	G/G			FEMALE	C/C
FEMALE	G/G			FEMALE	G/G
FEMALE	G/G			FEMALE	G/G
FEMALE	G/G			FEMALE	G/G
FEMALE	G/G			FEMALE	G/G
FEMALE	G/G			FEMALE	G/G
FEMALE	G/G			FEMALE	G/G
FEMALE	G/G			FEMALE	G/C
FEMALE	G/G			FEMALE	G/C
FEMALE	G/G			FEMALE	G/G
FEMALE	G/C			FEMALE	G/G
FEMALE	G/C			FEMALE	G/G
FEMALE	G/G			FEMALE	G/G
FEMALE	G/G			FEMALE	C/C
FEMALE	G/C			FEMALE	G/G
FEMALE	G/G			FEMALE	G/G
FEMALE	G/G			FEMALE	G/G
FEMALE	G/C			FEMALE	G/G
FEMALE	G/G			FEMALE	G/G
FEMALE	G/G			FEMALE	G/G
FEMALE	G/G			FEMALE	G/G
FEMALE	G/G			FEMALE	G/G
FEMALE	G/C			FEMALE	G/G
FEMALE	G/G			FEMALE	G/G
FEMALE	G/G			FEMALE	G/G
FEMALE	G/G			FEMALE	G/G
FEMALE	G/C			FEMALE	G/G
FEMALE	G/G			FEMALE	G/C
FEMALE	G/C			FEMALE	G/G
FEMALE	G/G			FEMALE	G/G
FEMALE	G/G			FEMALE	G/C
FEMALE	G/G			FEMALE	G/G
FEMALE	G/G			FEMALE	G/G
FEMALE	G/G			FEMALE	G/G
FEMALE	G/G			FEMALE	G/G
FEMALE	G/G			FEMALE	G/G
FEMALE	G/G			FEMALE	G/G
FEMALE	G/G			FEMALE	G/G
FEMALE	G/G			FEMALE	G/G
FEMALE	G/G			FEMALE	G/G
FEMALE	G/C			FEMALE	G/G
FEMALE	G/C			FEMALE	G/G
FEMALE	G/G			FEMALE	G/G
FEMALE	G/C			FEMALE	G/G
FEMALE	G/G			FEMALE	G/G
FEMALE	G/G			FEMALE	G/G
FEMALE	G/G			FEMALE	G/G
FEMALE	G/C			FEMALE	G/G
FEMALE	G/G			FEMALE	G/G
FEMALE	G/G			FEMALE	G/G
FEMALE	G/G			FEMALE	G/G
FEMALE	G/G			FEMALE	G/G
FEMALE	G/G			FEMALE	G/G
FEMALE	G/G			FEMALE	C/C
FEMALE	G/G			FEMALE	G/G
FEMALE	G/G			FEMALE	G/G
FEMALE	G/G			FEMALE	G/G
FEMALE	G/G			FEMALE	G/G
FEMALE	G/G			FEMALE	G/G
FEMALE	G/G			FEMALE	G/G
FEMALE	G/C			FEMALE	G/C
FEMALE	G/G			FEMALE	G/G
FEMALE	G/G			FEMALE	G/G
FEMALE	G/C			FEMALE	G/G
FEMALE	G/G			FEMALE	G/G
FEMALE	G/G			FEMALE	G/G
FEMALE	G/G			FEMALE	G/C
FEMALE	G/G			FEMALE	G/C
FEMALE	G/C			FEMALE	G/C
FEMALE	G/C			FEMALE	G/G
FEMALE	C/C			FEMALE	G/G
FEMALE	G/G			FEMALE	G/C
FEMALE	G/G			FEMALE	G/G
FEMALE	G/G			FEMALE	G/C
FEMALE	G/C			FEMALE	G/G
FEMALE	G/C			FEMALE	G/G
FEMALE	G/G			FEMALE	G/G
FEMALE	G/G			FEMALE	C/C
FEMALE	G/G			FEMALE	G/G
FEMALE	G/G			FEMALE	G/G
FEMALE	G/C			FEMALE	G/C
FEMALE	G/G			FEMALE	G/G
FEMALE	G/G			FEMALE	G/G
FEMALE	G/G			FEMALE	G/G
FEMALE	G/G			FEMALE	G/G
FEMALE	G/G			FEMALE	G/G
FEMALE	G/G			FEMALE	G/G
FEMALE	G/G			FEMALE	G/G
FEMALE	G/G			FEMALE	G/G
FEMALE	G/G			FEMALE	G/C
FEMALE	G/G			FEMALE	G/C
FEMALE	G/C			FEMALE	G/G
FEMALE	G/C			FEMALE	G/G
FEMALE	G/G			FEMALE	G/G
FEMALE	C/C			FEMALE	G/G
FEMALE	G/G			FEMALE	G/G
FEMALE	G/G			FEMALE	G/G
FEMALE	G/G			FEMALE	G/G
FEMALE	G/G			FEMALE	G/G
FEMALE	G/G			FEMALE	G/G
FEMALE	G/G			FEMALE	G/C
FEMALE	G/G			FEMALE	G/C
FEMALE	G/G			FEMALE	G/G
FEMALE	G/C			FEMALE	G/G
FEMALE	G/G			FEMALE	G/G
FEMALE	G/G			FEMALE	G/C
FEMALE	G/G			FEMALE	G/G
FEMALE	G/C			FEMALE	G/G
FEMALE	G/G			FEMALE	G/C
FEMALE	G/G			FEMALE	C/C
FEMALE	G/G			FEMALE	G/G
FEMALE	G/G			FEMALE	G/G
FEMALE	G/G			FEMALE	G/C
FEMALE	G/G			FEMALE	G/G
FEMALE	G/G			FEMALE	G/G
FEMALE	G/C			FEMALE	G/G
FEMALE	G/C			FEMALE	G/C
FEMALE	G/G			FEMALE	G/C
FEMALE	C/C			FEMALE	G/G
FEMALE	G/G			FEMALE	G/G
FEMALE	G/G			FEMALE	G/G
FEMALE	G/G			FEMALE	G/G
FEMALE	G/G			FEMALE	G/G
FEMALE	G/G			FEMALE	G/G
FEMALE	G/G			FEMALE	G/G
FEMALE	G/G			FEMALE	G/G
FEMALE	G/G			FEMALE	G/G
FEMALE	G/C			FEMALE	G/G
FEMALE	G/G			FEMALE	G/G
FEMALE	G/G			FEMALE	G/G
FEMALE	G/C			FEMALE	G/G
FEMALE	G/G			FEMALE	G/G
FEMALE	G/G			FEMALE	G/G
FEMALE	G/G			FEMALE	G/G
FEMALE	G/G			FEMALE	G/G
FEMALE	G/G			FEMALE	G/G
FEMALE	G/G			FEMALE	G/G
FEMALE	G/C			FEMALE	G/G
FEMALE	G/C			FEMALE	G/G
FEMALE	G/G			FEMALE	G/G
FEMALE	G/G			FEMALE	G/G
FEMALE	G/G			FEMALE	G/G
FEMALE	G/G			FEMALE	G/G
FEMALE	G/G			FEMALE	G/G
FEMALE	G/G			FEMALE	G/C
FEMALE	G/G			FEMALE	G/G
FEMALE	G/G			FEMALE	G/G
FEMALE	G/C			FEMALE	G/C
FEMALE	G/G			FEMALE	G/G
FEMALE	G/C			FEMALE	G/G
FEMALE	G/G			FEMALE	G/G
FEMALE	G/G			FEMALE	G/G
FEMALE	G/G			FEMALE	G/G
FEMALE	G/G			FEMALE	G/G
FEMALE	G/G			FEMALE	G/C
FEMALE	G/G			FEMALE	G/G
FEMALE	G/G			FEMALE	G/C
FEMALE	G/G			FEMALE	G/G
FEMALE	G/C			FEMALE	G/G
FEMALE	G/G			FEMALE	G/G
FEMALE	G/G			FEMALE	G/C
FEMALE	G/G			FEMALE	G/G
FEMALE	G/C			FEMALE	G/G
FEMALE	G/G			FEMALE	G/G
FEMALE	G/G			FEMALE	G/C
FEMALE	G/G			FEMALE	G/G
FEMALE	G/G			FEMALE	G/G
FEMALE	G/G			FEMALE	G/C
FEMALE	G/G			FEMALE	G/G
FEMALE	G/C			FEMALE	G/G
FEMALE	G/C			FEMALE	G/C
FEMALE	G/G			FEMALE	G/G
FEMALE	G/G			FEMALE	G/C
FEMALE	G/C			FEMALE	G/G
FEMALE	G/C			FEMALE	G/G
FEMALE	G/G			FEMALE	G/C
FEMALE	G/G			FEMALE	G/G
FEMALE	G/G			FEMALE	G/G
FEMALE	G/G			FEMALE	G/C
FEMALE	G/G			FEMALE	G/G
FEMALE	G/G			FEMALE	G/C
FEMALE	G/G			FEMALE	G/G
FEMALE	G/G			FEMALE	G/G
				FEMALE	G/G
				FEMALE	G/G

## Sheet: MDR 
RAD51	XRCC3	XRCC2	CLASS
G/G	Thr/Met	Arg/Arg	1
G/G	Thr/Met	Arg/Arg	1
G/G	Thr/Thr	Arg/Arg	1
G/G	Thr/Met	Arg/Arg	1
G/G	Thr/Thr	Arg/Arg	1
G/C	Thr/Met	Arg/Arg	1
G/C	Thr/Thr	Arg/Arg	1
C/C	Thr/Thr	Arg/Arg	1
G/G	Thr/Thr	Arg/Arg	1
G/G	Thr/Thr	Arg/Arg	1
G/C	Thr/Met	Arg/Arg	1
G/G	Thr/Thr	Arg/His	1
G/G	Thr/Thr	Arg/Arg	1
G/G	Thr/Thr	Arg/Arg	1
G/C	Thr/Thr	Arg/Arg	1
C/C	Thr/Met	Arg/His	1
G/G	Thr/Met	Arg/Arg	1
G/G	Thr/Thr	Arg/Arg	1
G/G	Thr/Met	His/His	1
G/C	Thr/Thr	Arg/Arg	1
G/C	Thr/Met	Arg/His	1
G/G	Thr/Met	Arg/Arg	1
G/G	Thr/Met	Arg/Arg	1
G/C	Thr/Thr	Arg/Arg	1
G/G	Thr/Met	Arg/Arg	1
G/G	Thr/Thr	Arg/His	1
G/G	Thr/Met	His/His	1
G/G	Thr/Met	Arg/Arg	1
G/G	Thr/Thr	Arg/Arg	1
G/G	Thr/Thr	Arg/Arg	1
G/G	Thr/Thr	Arg/Arg	1
G/G	Thr/Thr	Arg/Arg	1
G/G	Thr/Thr	Arg/Arg	1
G/G	Thr/Thr	Arg/Arg	1
G/G	Thr/Thr	Arg/Arg	1
G/G	Thr/Thr	Arg/Arg	1
G/G	Met/Met	Arg/Arg	1
G/G	Thr/Thr	Arg/Arg	1
G/G	Thr/Thr	Arg/Arg	1
G/G	Thr/Met	Arg/Arg	1
G/G	Thr/Met	Arg/His	1
C/C	Thr/Thr	Arg/Arg	1
G/G	Thr/Thr	His/His	1
G/G	Met/Met	Arg/His	1
G/G	Thr/Thr	Arg/Arg	1
G/G	Thr/Thr	Arg/Arg	1
G/G	Thr/Thr	Arg/Arg	1
G/C	Thr/Thr	Arg/Arg	1
G/G	Thr/Thr	Arg/His	1
G/G	Thr/Met	Arg/His	1
G/G	Thr/Thr	Arg/Arg	1
G/G	Thr/Thr	Arg/His	1
G/G	Met/Met	Arg/Arg	1
G/C	Thr/Met	Arg/Arg	1
G/C	Thr/Thr	Arg/Arg	1
G/G	Thr/Thr	Arg/Arg	1
G/C	Thr/Thr	His/His	1
G/G	Thr/Thr	Arg/Arg	1
G/G	Thr/Met	Arg/Arg	1
G/C	Thr/Thr	Arg/Arg	1
G/G	Thr/Thr	Arg/His	1
G/G	Thr/Met	Arg/Arg	1
G/C	Thr/Met	Arg/Arg	1
G/G	Thr/Thr	Arg/Arg	1
G/G	Thr/Thr	Arg/Arg	1
G/G	Thr/Thr	Arg/Arg	1
G/G	Thr/Thr	Arg/Arg	1
G/C	Thr/Thr	Arg/Arg	1
G/G	Thr/Thr	Arg/Arg	1
G/G	Thr/Thr	Arg/His	1
G/G	Thr/Met	Arg/Arg	1
G/G	Thr/Thr	Arg/Arg	1
G/G	Thr/Thr	Arg/Arg	1
G/C	Thr/Thr	Arg/His	1
G/G	Thr/Thr	Arg/Arg	1
G/G	Thr/Met	His/His	1
G/C	Thr/Thr	Arg/Arg	1
G/G	Thr/Thr	Arg/Arg	1
G/G	Thr/Thr	Arg/His	1
G/G	Thr/Thr	Arg/Arg	1
G/G	Thr/Thr	Arg/Arg	1
G/G	Thr/Thr	Arg/His	1
G/G	Thr/Thr	Arg/Arg	1
G/C	Thr/Thr	Arg/His	1
G/G	Thr/Thr	Arg/Arg	1
C/C	Thr/Thr	Arg/Arg	1
G/G	Thr/Thr	Arg/Arg	1
G/G	Thr/Met	Arg/Arg	1
G/G	Met/Met	Arg/His	1
G/G	Thr/Met	Arg/Arg	1
C/C	Thr/Thr	Arg/Arg	1
C/C	Thr/Thr	Arg/Arg	1
G/C	Met/Met	Arg/Arg	1
G/C	Thr/Met	Arg/His	1
G/G	Thr/Thr	Arg/Arg	1
G/C	Thr/Met	Arg/Arg	1
G/G	Thr/Thr	Arg/His	1
G/G	Thr/Met	Arg/Arg	1
G/G	Thr/Met	His/His	1
G/G	Thr/Thr	Arg/Arg	1
G/G	Thr/Met	Arg/Arg	1
G/G	Thr/Thr	Arg/Arg	1
G/G	Thr/Thr	His/His	1
G/G	Thr/Thr	Arg/Arg	1
G/C	Thr/Thr	Arg/Arg	1
G/G	Thr/Met	Arg/Arg	1
G/G	Thr/Met	Arg/Arg	1
G/G	Thr/Met	Arg/His	1
G/G	Thr/Thr	Arg/His	1
G/G	Thr/Thr	Arg/Arg	1
G/G	Thr/Thr	Arg/Arg	1
G/C	Thr/Thr	Arg/Arg	1
G/G	Thr/Thr	Arg/Arg	1
G/G	Thr/Thr	Arg/Arg	1
G/G	Thr/Thr	Arg/His	1
G/G	Thr/Thr	Arg/Arg	1
G/G	Thr/Met	Arg/Arg	1
G/G	Thr/Thr	Arg/His	1
G/C	Thr/Thr	Arg/Arg	1
G/G	Thr/Thr	Arg/Arg	1
G/C	Thr/Thr	Arg/Arg	1
G/G	Thr/Met	Arg/Arg	1
C/C	Thr/Thr	Arg/Arg	1
G/G	Thr/Met	Arg/Arg	1
G/G	Thr/Thr	Arg/Arg	1
G/G	Thr/Thr	Arg/Arg	1
C/C	Thr/Met	Arg/Arg	1
C/C	Thr/Met	Arg/Arg	1
G/G	Thr/Thr	Arg/Arg	1
G/G	Thr/Thr	Arg/Arg	1
C/C	Thr/Thr	Arg/Arg	1
G/G	Thr/Met	Arg/Arg	1
G/G	Thr/Met	Arg/Arg	1
G/G	Thr/Thr	Arg/His	1
G/G	Thr/Met	Arg/His	1
G/G	Thr/Thr	Arg/Arg	1
G/G	Thr/Met	Arg/His	1
G/G	Thr/Thr	Arg/Arg	1
G/G	Thr/Met	Arg/Arg	1
G/G	Thr/Thr	Arg/Arg	1
G/G	Thr/Thr	Arg/Arg	1
G/G	Thr/Thr	Arg/Arg	1
G/C	Thr/Thr	Arg/Arg	1
G/G	Thr/Met	Arg/Arg	1
G/G	Thr/Thr	Arg/Arg	1
G/C	Thr/Thr	Arg/Arg	1
G/G	Thr/Thr	Arg/Arg	1
G/G	Thr/Thr	Arg/Arg	1
G/G	Thr/Met	Arg/Arg	1
G/G	Thr/Met	Arg/His	1
G/G	Thr/Thr	Arg/His	1
G/C	Thr/Met	Arg/Arg	1
G/G	Thr/Met	Arg/Arg	1
G/C	Thr/Thr	Arg/Arg	1
G/G	Thr/Thr	Arg/Arg	1
G/G	Thr/Met	Arg/Arg	1
G/G	Thr/Met	Arg/His	1
G/G	Thr/Thr	Arg/Arg	1
G/G	Thr/Met	Arg/Arg	1
G/G	Thr/Met	Arg/Arg	1
C/C	Thr/Thr	Arg/Arg	1
G/G	Thr/Thr	Arg/Arg	1
G/G	Thr/Thr	Arg/Arg	1
G/G	Thr/Thr	Arg/Arg	1
G/G	Thr/Thr	Arg/His	1
G/G	Thr/Thr	Arg/Arg	1
G/C	Thr/Thr	Arg/Arg	1
G/G	Thr/Thr	Arg/His	1
C/C	Thr/Met	Arg/His	1
G/G	Thr/Met	Arg/His	1
G/C	Thr/Met	Arg/Arg	1
G/G	Thr/Thr	Arg/His	1
G/C	Thr/Thr	Arg/Arg	1
G/G	Thr/Thr	Arg/His	1
G/G	Thr/Met	Arg/Arg	1
G/G	Thr/Thr	Arg/His	1
G/G	Thr/Thr	Arg/Arg	1
C/C	Thr/Thr	Arg/Arg	1
G/G	Thr/Thr	Arg/His	1
G/C	Thr/Met	Arg/His	1
G/G	Thr/Thr	Arg/Arg	1
G/G	Thr/Met	Arg/Arg	1
G/C	Thr/Met	Arg/Arg	1
G/C	Thr/Met	Arg/Arg	1
G/C	Thr/Thr	Arg/Arg	1
G/G	Thr/Thr	Arg/Arg	1
G/G	Thr/Met	Arg/Arg	1
C/C	Thr/Thr	Arg/Arg	1
G/G	Thr/Thr	Arg/Arg	1
G/G	Thr/Thr	Arg/Arg	1
G/G	Thr/Met	Arg/Arg	1
G/G	Thr/Met	Arg/Arg	1
G/G	Thr/Thr	Arg/Arg	1
G/G	Thr/Thr	Arg/Arg	1
G/G	Thr/Thr	Arg/Arg	1
G/C	Thr/Thr	Arg/His	1
G/G	Thr/Thr	Arg/Arg	1
G/G	Thr/Thr	Arg/Arg	1
G/G	Thr/Met	Arg/Arg	1
G/G	Thr/Met	Arg/Arg	1
G/G	Thr/Thr	Arg/Arg	1
G/G	Thr/Thr	Arg/Arg	1
G/G	Thr/Met	Arg/Arg	1
G/G	Thr/Thr	Arg/Arg	1
G/G	Thr/Thr	Arg/His	1
C/C	Thr/Thr	Arg/His	1
G/G	Thr/Met	Arg/His	1
G/G	Met/Met	His/His	1
G/C	Thr/Thr	Arg/Arg	1
G/G	Thr/Thr	Arg/His	1
G/C	Thr/Met	Arg/Arg	1
G/G	Thr/Thr	Arg/Arg	1
G/C	Thr/Thr	Arg/Arg	1
G/G	Thr/Thr	Arg/Arg	1
G/G	Thr/Met	Arg/Arg	1
G/G	Thr/Thr	Arg/Arg	1
G/C	Thr/Thr	Arg/Arg	1
G/G	Thr/Met	Arg/Arg	1
G/C	Thr/Met	Arg/Arg	1
G/G	Thr/Thr	Arg/His	1
G/C	Met/Met	Arg/Arg	1
G/G	Thr/Thr	Arg/Arg	1
G/G	Thr/Thr	Arg/Arg	1
G/G	Thr/Met	Arg/His	1
G/C	Thr/Thr	Arg/His	1
G/C	Thr/Thr	Arg/Arg	1
C/C	Thr/Met	Arg/His	1
G/G	Thr/Met	Arg/His	1
G/C	Thr/Thr	Arg/Arg	1
G/G	Thr/Thr	Arg/Arg	1
G/G	Thr/Met	Arg/His	1
G/G	Thr/Thr	Arg/Arg	1
G/G	Thr/Met	Arg/Arg	1
G/G	Thr/Thr	Arg/Arg	1
G/C	Thr/Thr	Arg/Arg	1
G/G	Thr/Met	Arg/His	1
G/G	Thr/Thr	Arg/Arg	1
G/G	Thr/Thr	Arg/Arg	1
G/G	Thr/Met	Arg/Arg	1
G/C	Thr/Met	Arg/Arg	1
G/C	Thr/Met	Arg/His	1
G/G	Thr/Met	Arg/Arg	1
G/G	Thr/Met	Arg/Arg	1
G/G	Thr/Thr	Arg/Arg	1
G/G	Thr/Thr	Arg/Arg	1
G/G	Met/Met	Arg/Arg	1
G/G	Thr/Thr	Arg/Arg	1
G/G	Thr/Thr	Arg/Arg	1
G/G	Thr/Met	Arg/Arg	1
G/G	Thr/Met	Arg/Arg	1
G/G	Thr/Met	Arg/His	1
G/G	Thr/Thr	Arg/His	1
G/G	Thr/Thr	Arg/Arg	1
C/C	Thr/Met	Arg/Arg	1
G/C	Thr/Thr	Arg/Arg	1
G/C	Thr/Thr	Arg/Arg	1
G/C	Thr/Thr	Arg/Arg	1
G/G	Thr/Thr	Arg/Arg	1
G/G	Thr/Thr	Arg/His	1
G/G	Met/Met	Arg/His	1
G/G	Thr/Thr	Arg/Arg	1
G/G	Thr/Thr	Arg/Arg	1
G/G	Thr/Thr	Arg/Arg	1
G/C	Thr/Thr	Arg/Arg	1
G/C	Thr/Met	Arg/Arg	1
G/C	Thr/Thr	Arg/Arg	1
G/C	Thr/Thr	Arg/Arg	1
C/C	Thr/Thr	Arg/Arg	1
C/C	Thr/Thr	Arg/Arg	1
G/C	Met/Met	Arg/His	1
G/G	Thr/Thr	Arg/His	1
G/G	Thr/Thr	Arg/Arg	1
G/G	Thr/Thr	Arg/Arg	1
C/C	Thr/Met	Arg/Arg	1
G/G	Thr/Thr	Arg/Arg	1
G/G	Thr/Thr	Arg/Arg	1
G/G	Thr/Thr	Arg/Arg	1
G/G	Thr/Thr	Arg/His	1
G/C	Thr/Thr	Arg/Arg	1
G/G	Thr/Thr	Arg/Arg	1
G/G	Thr/Met	Arg/Arg	1
G/G	Thr/Thr	Arg/Arg	1
G/G	Thr/Thr	Arg/Arg	1
G/G	Thr/Thr	Arg/Arg	1
G/G	Thr/Thr	Arg/His	1
G/G	Thr/Thr	Arg/His	1
G/G	Thr/Met	Arg/His	1
G/G	Met/Met	Arg/His	1
C/C	Thr/Thr	Arg/Arg	1
G/G	Thr/Thr	Arg/Arg	1
G/C	Thr/Thr	Arg/Arg	1
G/G	Thr/Thr	Arg/Arg	1
G/G	Thr/Thr	Arg/Arg	1
G/G	Thr/Met	Arg/Arg	1
G/G	Thr/Met	Arg/Arg	1
G/G	Thr/Met	Arg/Arg	1
G/G	Thr/Thr	Arg/Arg	1
G/G	Thr/Met	Arg/Arg	1
G/G	Thr/Met	Arg/His	1
G/G	Thr/Thr	Arg/His	1
G/G	Thr/Met	Arg/Arg	1
G/G	Thr/Thr	Arg/Arg	1
G/G	Met/Met	Arg/Arg	1
G/C	Thr/Thr	Arg/Arg	1
G/G	Thr/Met	Arg/Arg	1
G/G	Thr/Thr	Arg/Arg	1
G/G	Thr/Thr	Arg/Arg	1
G/G	Thr/Met	Arg/His	1
G/G	Thr/Met	Arg/Arg	1
G/G	Thr/Thr	Arg/Arg	1
G/G	Thr/Met	Arg/Arg	1
G/G	Thr/Met	Arg/Arg	1
G/G	Thr/Thr	Arg/Arg	1
G/G	Thr/Thr	Arg/Arg	1
G/G	Thr/Thr	Arg/Arg	1
G/G	Thr/Met	Arg/Arg	1
G/G	Thr/Thr	Arg/His	1
G/G	Thr/Thr	Arg/Arg	1
G/C	Thr/Met	Arg/Arg	1
G/C	Met/Met	Arg/His	1
G/G	Thr/Met	Arg/His	1
G/G	Thr/Thr	Arg/Arg	1
G/C	Thr/Thr	Arg/Arg	1
G/G	Thr/Thr	Arg/Arg	1
G/G	Thr/Met	Arg/Arg	1
G/C	Thr/Met	Arg/His	1
G/G	Thr/Thr	Arg/Arg	1
G/G	Thr/Met	Arg/Arg	1
G/G	Met/Met	Arg/His	1
G/G	Thr/Met	Arg/His	1
G/C	Thr/Thr	Arg/Arg	1
G/G	Thr/Thr	Arg/Arg	1
G/G	Thr/Thr	Arg/Arg	1
G/G	Thr/Thr	Arg/Arg	1
G/C	Thr/Met	Arg/His	1
G/G	Thr/Met	Arg/Arg	1
G/C	Thr/Met	Arg/Arg	1
G/G	Thr/Thr	Arg/Arg	1
G/G	Thr/Thr	Arg/Arg	1
G/G	Thr/Thr	Arg/Arg	1
G/G	Thr/Met	Arg/Arg	1
G/G	Met/Met	Arg/Arg	1
G/G	Thr/Thr	Arg/His	1
G/G	Thr/Met	Arg/Arg	1
G/G	Thr/Thr	Arg/Arg	1
G/G	Thr/Thr	Arg/His	1
G/G	Thr/Met	Arg/Arg	1
G/G	Thr/Thr	Arg/Arg	1
G/C	Thr/Thr	Arg/Arg	1
G/C	Thr/Thr	Arg/Arg	1
G/G	Thr/Thr	Arg/Arg	1
G/C	Thr/Thr	Arg/Arg	1
G/G	Thr/Thr	Arg/Arg	1
G/G	Thr/Met	Arg/Arg	1
G/G	Thr/Thr	Arg/His	1
G/C	Thr/Met	Arg/Arg	1
G/G	Thr/Thr	Arg/Arg	1
G/G	Thr/Thr	Arg/Arg	1
G/G	Thr/Thr	Arg/His	1
G/G	Thr/Thr	Arg/Arg	1
G/G	Thr/Thr	Arg/Arg	1
G/G	Thr/Thr	Arg/Arg	1
G/G	Thr/Met	Arg/His	1
G/G	Thr/Thr	Arg/His	1
G/G	Thr/Thr	Arg/Arg	1
G/G	Thr/Thr	Arg/His	1
G/G	Thr/Thr	Arg/Arg	1
G/G	Thr/Thr	Arg/Arg	1
G/C	Thr/Met	Arg/Arg	1
G/G	Thr/Met	Arg/Arg	1
G/G	Thr/Met	Arg/Arg	1
G/C	Thr/Thr	Arg/His	1
G/G	Thr/Thr	Arg/Arg	1
G/G	Thr/Thr	Arg/Arg	1
G/G	Thr/Met	Arg/Arg	1
G/G	Thr/Thr	Arg/Arg	1
G/C	Thr/Thr	Arg/Arg	1
G/C	Thr/Thr	Arg/His	1
C/C	Thr/Met	Arg/His	1
G/G	Thr/Thr	Arg/Arg	1
G/G	Met/Met	Arg/His	1
G/G	Met/Met	Arg/Arg	1
G/C	Thr/Thr	Arg/Arg	1
G/C	Thr/Thr	Arg/His	1
G/G	Thr/Thr	Arg/Arg	1
G/G	Met/Met	Arg/Arg	1
G/G	Thr/Met	Arg/His	1
G/G	Thr/Thr	Arg/Arg	1
G/C	Thr/Met	Arg/His	1
G/G	Thr/Thr	Arg/Arg	1
G/G	Thr/Thr	Arg/Arg	1
G/G	Met/Met	Arg/His	1
G/G	Thr/Met	Arg/Arg	1
G/G	Thr/Thr	Arg/Arg	1
G/G	Thr/Met	Arg/Arg	1
G/G	Thr/Met	Arg/His	1
G/G	Thr/Thr	Arg/Arg	1
G/G	Thr/Thr	Arg/Arg	1
G/G	Thr/Met	Arg/Arg	1
G/C	Thr/Thr	Arg/Arg	1
G/C	Thr/Thr	Arg/Arg	1
G/G	Thr/Met	Arg/Arg	1
C/C	Thr/Thr	Arg/Arg	1
G/G	Thr/Thr	Arg/Arg	1
G/G	Thr/Thr	Arg/Arg	1
G/G	Thr/Met	Arg/His	1
G/G	Thr/Thr	Arg/His	1
G/G	Thr/Thr	Arg/Arg	1
G/G	Thr/Thr	Arg/Arg	1
G/G	Thr/Thr	Arg/Arg	1
G/G	Thr/Thr	Arg/Arg	1
G/C	Thr/Thr	Arg/Arg	1
G/G	Thr/Met	Arg/Arg	1
G/G	Thr/Thr	Arg/Arg	1
G/G	Thr/Met	Arg/Arg	1
G/C	Thr/Thr	Arg/Arg	1
G/G	Thr/Thr	Arg/His	1
G/G	Thr/Met	Arg/His	1
G/G	Thr/Thr	Arg/Arg	1
G/G	Thr/Met	Arg/Arg	1
G/G	Thr/Thr	Arg/Arg	1
G/G	Thr/Thr	Arg/Arg	1
G/G	Thr/Thr	Arg/Arg	1
G/C	Thr/Thr	Arg/Arg	1
G/C	Thr/Thr	Arg/His	1
G/G	Thr/Met	Arg/Arg	1
C/C	Thr/Thr	Arg/Arg	1
G/G	Thr/Thr	Arg/Arg	1
G/G	Thr/Thr	Arg/Arg	1
G/G	Thr/Met	Arg/Arg	1
G/G	Met/Met	Arg/Arg	1
G/G	Thr/Thr	Arg/Arg	1
G/G	Thr/Thr	Arg/Arg	1
G/G	Thr/Thr	Arg/Arg	1
G/G	Thr/Thr	Arg/Arg	1
G/C	Thr/Thr	Arg/Arg	1
G/G	Thr/Met	Arg/Arg	1
G/G	Thr/Met	Arg/Arg	1
G/C	Thr/Thr	Arg/Arg	1
G/G	Thr/Thr	Arg/Arg	1
G/G	Thr/Thr	Arg/Arg	1
G/G	Thr/Met	Arg/Arg	1
G/G	Thr/Thr	Arg/Arg	1
G/G	Thr/Thr	Arg/Arg	1
G/G	Thr/Met	Arg/His	1
G/C	Thr/Met	Arg/His	1
G/C	Thr/Met	Arg/Arg	1
G/G	Thr/Thr	Arg/Arg	1
G/G	Thr/Thr	Arg/Arg	1
G/G	Thr/Thr	Arg/Arg	1
G/G	Thr/Thr	Arg/His	1
G/G	Thr/Thr	Arg/Arg	1
G/G	Thr/Thr	Arg/Arg	1
G/G	Thr/Thr	Arg/Arg	1
G/G	Thr/Thr	Arg/His	1
G/C	Thr/Thr	Arg/Arg	1
G/G	Thr/Thr	Arg/His	1
G/C	Thr/Thr	Arg/His	1
G/G	Thr/Met	Arg/Arg	1
G/G	Met/Met	Arg/Arg	1
G/G	Thr/Met	Arg/Arg	1
G/G	Thr/Met	Arg/Arg	1
G/G	Thr/Thr	Arg/His	1
G/G	Thr/Met	Arg/Arg	1
G/G	Met/Met	Arg/Arg	1
G/G	Thr/Thr	Arg/Arg	1
G/C	Thr/Thr	Arg/Arg	1
G/G	Thr/Met	Arg/Arg	1
G/G	Thr/Thr	Arg/Arg	1
G/G	Thr/Met	Arg/His	1
G/C	Thr/Met	Arg/His	1
G/G	Thr/Met	Arg/His	1
G/G	Thr/Met	Arg/Arg	1
G/G	Thr/Met	Arg/Arg	1
G/G	Thr/Met	Arg/Arg	1
G/G	Thr/Thr	Arg/Arg	1
G/G	Thr/Met	Arg/Arg	1
G/C	Thr/Thr	Arg/His	1
G/C	Thr/Thr	His/His	1
G/G	Met/Met	Arg/Arg	1
G/G	Thr/Met	Arg/Arg	1
G/C	Thr/Met	Arg/His	1
G/C	Thr/Thr	Arg/His	1
G/G	Thr/Met	Arg/Arg	1
G/G	Thr/Thr	Arg/Arg	1
G/G	Thr/Thr	Arg/Arg	1
G/G	Thr/Thr	Arg/His	1
G/G	Thr/Thr	Arg/Arg	1
G/G	Thr/Met	Arg/Arg	1
G/G	Thr/Thr	Arg/Arg	1
G/G	Thr/Thr	Arg/Arg	1
G/G	Thr/Thr	Arg/Arg	0
G/G	Thr/Met	Arg/Arg	0
G/G	Thr/Thr	Arg/Arg	0
G/G	Thr/Thr	Arg/Arg	0
G/G	Thr/Met	Arg/His	0
G/G	Thr/Met	Arg/Arg	0
G/G	Thr/Thr	Arg/Arg	0
G/G	Met/Met	Arg/Arg	0
C/C	Thr/Thr	Arg/Arg	0
G/C	Thr/Met	Arg/Arg	0
G/C	Thr/Thr	Arg/His	0
G/G	Thr/Thr	Arg/Arg	0
G/G	Thr/Thr	Arg/Arg	0
G/G	Thr/Thr	Arg/His	0
G/G	Thr/Met	Arg/Arg	0
G/G	Thr/Thr	Arg/Arg	0
G/G	Thr/Thr	Arg/Arg	0
G/G	Thr/Thr	Arg/Arg	0
G/C	Met/Met	Arg/Arg	0
G/G	Thr/Thr	Arg/His	0
G/G	Thr/Thr	Arg/Arg	0
G/G	Thr/Met	Arg/Arg	0
G/G	Thr/Thr	Arg/Arg	0
G/G	Thr/Thr	Arg/His	0
G/G	Thr/Thr	Arg/Arg	0
G/G	Thr/Met	Arg/Arg	0
G/G	Thr/Thr	Arg/His	0
G/G	Thr/Thr	Arg/Arg	0
G/G	Thr/Met	Arg/Arg	0
G/G	Thr/Thr	Arg/Arg	0
G/G	Thr/Thr	Arg/His	0
G/G	Thr/Thr	Arg/Arg	0
G/C	Thr/Thr	Arg/Arg	0
G/G	Thr/Thr	Arg/Arg	0
G/G	Thr/Met	Arg/His	0
G/C	Thr/Thr	Arg/Arg	0
G/C	Thr/Thr	Arg/Arg	0
G/C	Thr/Thr	Arg/Arg	0
G/G	Thr/Met	Arg/Arg	0
G/G	Thr/Thr	Arg/Arg	0
G/G	Thr/Thr	Arg/Arg	0
G/G	Thr/Thr	Arg/Arg	0
G/C	Thr/Thr	Arg/Arg	0
G/G	Thr/Met	Arg/Arg	0
G/G	Thr/Thr	Arg/Arg	0
G/C	Thr/Thr	Arg/Arg	0
G/C	Thr/Met	Arg/His	0
G/G	Thr/Thr	Arg/Arg	0
G/G	Thr/Thr	Arg/Arg	0
G/G	Thr/Thr	Arg/Arg	0
G/C	Thr/Thr	Arg/Arg	0
G/C	Met/Met	Arg/His	0
G/G	Thr/Thr	Arg/Arg	0
G/C	Thr/Thr	Arg/Arg	0
G/G	Thr/Thr	Arg/Arg	0
G/G	Thr/Thr	Arg/Arg	0
G/C	Thr/Thr	Arg/Arg	0
G/C	Thr/Thr	Arg/Arg	0
G/G	Thr/Thr	Arg/Arg	0
G/G	Thr/Thr	Arg/Arg	0
G/C	Thr/Thr	Arg/Arg	0
G/G	Thr/Thr	Arg/Arg	0
G/G	Thr/Thr	Arg/Arg	0
G/G	Thr/Thr	Arg/His	0
G/C	Thr/Thr	Arg/Arg	0
G/C	Thr/Met	Arg/Arg	0
G/G	Thr/Thr	Arg/Arg	0
G/G	Thr/Thr	Arg/His	0
G/G	Thr/Thr	Arg/Arg	0
G/G	Thr/Met	Arg/Arg	0
G/G	Thr/Thr	Arg/Arg	0
G/G	Thr/Thr	Arg/Arg	0
G/G	Thr/Thr	Arg/His	0
G/G	Thr/Met	Arg/Arg	0
G/G	Thr/Thr	Arg/Arg	0
G/G	Thr/Thr	Arg/Arg	0
G/G	Thr/Met	Arg/Arg	0
G/C	Thr/Thr	Arg/His	0
G/C	Thr/Thr	Arg/Arg	0
G/G	Thr/Thr	Arg/Arg	0
G/G	Thr/Thr	Arg/His	0
G/G	Thr/Thr	Arg/Arg	0
G/G	Thr/Thr	Arg/Arg	0
G/G	Thr/Thr	Arg/Arg	0
G/G	Thr/Thr	Arg/Arg	0
G/C	Thr/Thr	Arg/His	0
G/C	Thr/Met	Arg/Arg	0
G/G	Thr/Thr	Arg/Arg	0
G/G	Thr/Met	Arg/Arg	0
G/G	Thr/Met	Arg/Arg	0
G/C	Thr/Met	Arg/Arg	0
G/G	Thr/Met	Arg/Arg	0
G/G	Thr/Thr	Arg/His	0
G/G	Thr/Thr	Arg/Arg	0
G/G	Thr/Met	Arg/Arg	0
G/C	Thr/Thr	Arg/Arg	0
G/G	Thr/Thr	Arg/His	0
G/G	Thr/Met	Arg/Arg	0
G/G	Thr/Thr	Arg/Arg	0
G/G	Thr/Thr	Arg/His	0
G/G	Thr/Thr	Arg/Arg	0
G/G	Thr/Thr	Arg/Arg	0
G/G	Thr/Thr	Arg/Arg	0
G/G	Thr/Thr	Arg/Arg	0
G/G	Thr/Thr	Arg/His	0
G/G	Thr/Thr	Arg/Arg	0
G/G	Thr/Thr	Arg/Arg	0
G/G	Thr/Thr	Arg/His	0
C/C	Thr/Thr	Arg/Arg	0
G/G	Thr/Thr	Arg/Arg	0
G/G	Thr/Met	Arg/Arg	0
G/C	Thr/Thr	Arg/Arg	0
G/C	Met/Met	Arg/Arg	0
G/G	Thr/Thr	Arg/Arg	0
G/G	Thr/Thr	Arg/Arg	0
G/G	Thr/Thr	Arg/Arg	0
G/G	Thr/Thr	Arg/Arg	0
G/G	Thr/Thr	Arg/Arg	0
G/G	Thr/Thr	Arg/Arg	0
G/G	Thr/Met	Arg/Arg	0
G/C	Thr/Thr	Arg/Arg	0
G/G	Thr/Thr	Arg/Arg	0
G/G	Thr/Thr	Arg/Arg	0
G/G	Thr/Thr	Arg/Arg	0
G/G	Thr/Thr	Arg/Arg	0
G/G	Thr/Thr	Arg/Arg	0
G/G	Thr/Met	Arg/Arg	0
G/G	Thr/Thr	Arg/His	0
G/G	Thr/Thr	Arg/Arg	0
G/C	Thr/Thr	Arg/Arg	0
G/C	Thr/Thr	Arg/Arg	0
G/G	Thr/Thr	Arg/Arg	0
G/C	Thr/Thr	Arg/His	0
G/G	Thr/Thr	Arg/Arg	0
G/G	Thr/Met	Arg/Arg	0
G/G	Thr/Thr	Arg/Arg	0
G/G	Thr/Met	Arg/Arg	0
G/G	Thr/Met	Arg/Arg	0
G/G	Thr/Thr	Arg/Arg	0
G/C	Thr/Met	Arg/Arg	0
G/G	Thr/Thr	Arg/Arg	0
G/G	Thr/Thr	Arg/Arg	0
G/G	Thr/Thr	Arg/His	0
G/C	Thr/Thr	Arg/Arg	0
G/C	Thr/Thr	Arg/Arg	0
G/G	Thr/Thr	Arg/Arg	0
G/C	Thr/Thr	Arg/Arg	0
G/C	Thr/Thr	Arg/Arg	0
G/G	Thr/Thr	Arg/His	0
G/G	Thr/Thr	Arg/Arg	0
G/C	Met/Met	Arg/Arg	0
G/G	Thr/Thr	Arg/Arg	0
G/G	Thr/Thr	Arg/Arg	0
G/G	Thr/Met	Arg/His	0
G/G	Thr/Thr	Arg/His	0
G/G	Thr/Met	Arg/Arg	0
G/G	Thr/Met	Arg/Arg	0
G/G	Thr/Thr	Arg/Arg	0
G/G	Thr/Thr	Arg/Arg	0
G/C	Thr/Met	Arg/Arg	0
G/C	Thr/Thr	Arg/His	0
G/G	Thr/Thr	Arg/Arg	0
G/C	Thr/Thr	Arg/Arg	0
G/G	Thr/Thr	Arg/His	0
G/C	Thr/Met	Arg/Arg	0
G/G	Thr/Thr	Arg/Arg	0
G/G	Thr/Met	Arg/Arg	0
G/G	Thr/Met	Arg/Arg	0
G/C	Thr/Met	His/His	0
G/G	Thr/Met	Arg/Arg	0
G/C	Thr/Met	Arg/Arg	0
G/C	Thr/Thr	Arg/Arg	0
G/G	Thr/Thr	Arg/Arg	0
G/G	Thr/Thr	Arg/Arg	0
G/G	Thr/Thr	Arg/Arg	0
G/G	Thr/Thr	Arg/Arg	0
G/G	Thr/Thr	Arg/Arg	0
G/G	Thr/Thr	Arg/Arg	0
G/G	Thr/Met	Arg/Arg	0
G/C	Thr/Thr	Arg/Arg	0
G/G	Thr/Met	Arg/Arg	0
G/G	Thr/Met	Arg/His	0
G/C	Thr/Met	Arg/Arg	0
G/G	Thr/Thr	Arg/Arg	0
G/G	Thr/Thr	Arg/Arg	0
G/G	Thr/Thr	Arg/Arg	0
G/G	Thr/Met	Arg/Arg	0
G/G	Thr/Thr	Arg/His	0
G/G	Thr/Thr	Arg/Arg	0
G/G	Thr/Thr	Arg/Arg	0
G/G	Thr/Met	Arg/Arg	0
C/C	Thr/Met	Arg/Arg	0
G/C	Thr/Thr	Arg/Arg	0
G/G	Thr/Met	Arg/Arg	0
G/G	Thr/Thr	Arg/His	0
G/G	Thr/Thr	Arg/His	0
G/G	Thr/Met	Arg/Arg	0
G/C	Thr/Thr	Arg/Arg	0
G/C	Thr/Thr	Arg/Arg	0
G/G	Met/Met	Arg/His	0
G/G	Thr/Thr	Arg/Arg	0
G/C	Thr/Thr	Arg/Arg	0
G/G	Thr/Met	Arg/Arg	0
G/G	Thr/Met	Arg/Arg	0
G/C	Thr/Met	Arg/Arg	0
G/G	Thr/Met	Arg/Arg	0
G/C	Thr/Thr	Arg/Arg	0
G/G	Thr/Met	Arg/Arg	0
G/G	Thr/Met	Arg/Arg	0
C/C	Thr/Met	Arg/Arg	0
G/G	Thr/Thr	Arg/Arg	0
G/C	Thr/Thr	Arg/Arg	0
G/G	Thr/Thr	Arg/Arg	0
G/G	Thr/Thr	Arg/His	0
G/G	Thr/Met	Arg/Arg	0
G/G	Thr/Met	Arg/Arg	0
G/C	Thr/Thr	Arg/Arg	0
G/G	Thr/Thr	Arg/Arg	0
G/C	Thr/Thr	Arg/Arg	0
G/C	Thr/Thr	Arg/Arg	0
G/C	Thr/Met	Arg/His	0
G/C	Thr/Met	Arg/Arg	0
G/G	Thr/Met	Arg/Arg	0
G/G	Thr/Thr	Arg/Arg	0
G/G	Thr/Met	Arg/His	0
G/C	Thr/Thr	Arg/Arg	0
G/C	Thr/Thr	Arg/His	0
G/G	Thr/Met	Arg/Arg	0
G/G	Thr/Thr	Arg/Arg	0
G/G	Thr/Thr	Arg/Arg	0
G/G	Thr/Met	Arg/Arg	0
G/G	Thr/Thr	Arg/His	0
G/G	Thr/Thr	Arg/Arg	0
G/G	Thr/Thr	Arg/Arg	0
G/C	Thr/Met	Arg/Arg	0
G/C	Thr/Met	Arg/His	0
G/G	Thr/Met	Arg/Arg	0
G/C	Thr/Thr	Arg/Arg	0
G/G	Thr/Thr	His/His	0
G/G	Thr/Thr	Arg/Arg	0
G/C	Thr/Thr	Arg/His	0
G/C	Thr/Thr	Arg/Arg	0
G/G	Met/Met	Arg/Arg	0
G/C	Thr/Thr	Arg/Arg	0
G/G	Met/Met	Arg/Arg	0
G/G	Thr/Thr	Arg/Arg	0
G/G	Thr/Thr	Arg/Arg	0
G/G	Thr/Thr	Arg/Arg	0
G/G	Thr/Thr	Arg/Arg	0
G/C	Thr/Met	Arg/Arg	0
G/G	Thr/Thr	Arg/His	0
G/G	Thr/Thr	Arg/Arg	0
G/G	Thr/Thr	Arg/His	0
G/C	Thr/Thr	Arg/Arg	0
G/G	Thr/Met	Arg/Arg	0
G/G	Thr/Thr	Arg/Arg	0
G/C	Thr/Thr	Arg/Arg	0
G/C	Thr/Thr	Arg/Arg	0
G/G	Thr/Met	Arg/Arg	0
G/G	Thr/Met	Arg/Arg	0
G/C	Thr/Thr	Arg/Arg	0
G/G	Thr/Thr	Arg/Arg	0
G/C	Thr/Thr	Arg/Arg	0
G/G	Thr/Thr	Arg/His	0
G/G	Thr/Thr	Arg/His	0
G/G	Thr/Met	Arg/Arg	0
G/G	Thr/Thr	Arg/Arg	0
G/C	Thr/Thr	Arg/His	0
G/G	Thr/Thr	Arg/Arg	0
G/G	Thr/Thr	Arg/Arg	0
G/G	Thr/Met	Arg/Arg	0
G/G	Thr/Met	Arg/Arg	0
G/G	Thr/Thr	Arg/His	0
G/C	Thr/Met	Arg/Arg	0
G/G	Thr/Thr	Arg/Arg	0
G/G	Thr/Thr	Arg/Arg	0
G/G	Met/Met	His/His	0
G/G	Thr/Thr	Arg/Arg	0
G/C	Thr/Thr	Arg/Arg	0
G/G	Thr/Thr	Arg/Arg	0
C/C	Thr/Thr	Arg/Arg	0
G/G	Thr/Thr	Arg/His	0
G/G	Thr/Thr	Arg/Arg	0
G/G	Thr/Thr	Arg/Arg	0
G/G	Thr/Met	Arg/Arg	0
G/G	Thr/Thr	Arg/Arg	0
G/C	Thr/Met	Arg/Arg	0
G/G	Thr/Thr	Arg/Arg	0
G/G	Thr/Thr	Arg/Arg	0
G/C	Thr/Thr	Arg/Arg	0
G/G	Thr/Thr	Arg/Arg	0
C/C	Thr/Met	Arg/Arg	0
G/G	Thr/Thr	Arg/Arg	0
G/G	Thr/Thr	Arg/Arg	0
G/G	Thr/Thr	Arg/Arg	0
G/G	Thr/Met	Arg/Arg	0
G/G	Thr/Met	Arg/Arg	0
G/G	Thr/Met	Arg/Arg	0
G/G	Thr/Met	Arg/Arg	0
G/G	Thr/Thr	His/His	0
G/G	Thr/Thr	Arg/Arg	0
G/G	Thr/Thr	Arg/His	0
G/G	Thr/Met	Arg/Arg	0
G/G	Thr/Thr	Arg/Arg	0
G/G	Thr/Met	Arg/His	0
G/G	Thr/Thr	Arg/His	0
G/G	Thr/Met	Arg/His	0
G/G	Thr/Thr	Arg/Arg	0
C/C	Thr/Thr	Arg/His	0
G/G	Thr/Thr	Arg/Arg	0
G/G	Thr/Thr	Arg/His	0
G/G	Thr/Thr	Arg/Arg	0
G/G	Thr/Thr	Arg/His	0
G/G	Thr/Thr	Arg/Arg	0
G/G	Thr/Met	Arg/Arg	0
G/C	Thr/Thr	Arg/Arg	0
G/C	Thr/Thr	Arg/Arg	0
G/G	Thr/Met	Arg/Arg	0
G/G	Thr/Thr	Arg/His	0
G/G	Thr/Thr	Arg/Arg	0
G/G	Thr/Thr	Arg/Arg	0
C/C	Thr/Thr	Arg/Arg	0
G/G	Thr/Met	Arg/Arg	0
G/G	Thr/Thr	Arg/Arg	0
G/G	Thr/Thr	Arg/Arg	0
G/G	Thr/Thr	Arg/Arg	0
G/G	Thr/Met	Arg/Arg	0
G/G	Thr/Met	Arg/Arg	0
G/G	Thr/Thr	Arg/Arg	0
G/G	Thr/Thr	Arg/Arg	0
G/G	Thr/Thr	Arg/His	0
G/G	Thr/Thr	Arg/His	0
G/G	Thr/Thr	Arg/Arg	0
G/G	Thr/Thr	Arg/Arg	0
G/G	Thr/Thr	Arg/Arg	0
G/C	Thr/Thr	Arg/Arg	0
G/G	Thr/Met	Arg/His	0
G/G	Thr/Thr	Arg/His	0
G/C	Thr/Thr	Arg/Arg	0
G/G	Thr/Thr	Arg/His	0
G/G	Thr/Thr	Arg/Arg	0
G/G	Thr/Met	Arg/Arg	0
G/G	Thr/Thr	Arg/His	0
G/G	Thr/Met	Arg/Arg	0
G/G	Thr/Thr	Arg/His	0
G/G	Thr/Met	Arg/Arg	0
G/G	Thr/Thr	Arg/Arg	0
G/G	Thr/Thr	Arg/Arg	0
G/G	Thr/Thr	Arg/Arg	0
G/G	Thr/Thr	Arg/Arg	0
G/G	Thr/Thr	Arg/Arg	0
G/G	Thr/Thr	Arg/Arg	0
G/G	Thr/Thr	Arg/Arg	0
G/G	Thr/Thr	Arg/Arg	0
G/G	Thr/Met	Arg/His	0
G/G	Thr/Thr	Arg/Arg	0
G/G	Thr/Thr	Arg/Arg	0
G/G	Thr/Thr	Arg/Arg	0
G/G	Thr/Met	Arg/His	0
G/G	Thr/Met	Arg/Arg	0
G/G	Thr/Thr	Arg/Arg	0
C/C	Thr/Thr	Arg/Arg	0
G/G	Thr/Thr	Arg/Arg	0
G/G	Thr/Thr	Arg/Arg	0
G/G	Thr/Thr	Arg/Arg	0
G/G	Thr/Thr	Arg/Arg	0
G/G	Thr/Thr	Arg/Arg	0
G/G	Met/Met	Arg/Arg	0
G/C	Thr/Thr	Arg/His	0
G/G	Thr/Thr	Arg/Arg	0
G/G	Thr/Thr	Arg/His	0
G/G	Thr/Met	Arg/Arg	0
G/G	Thr/Met	Arg/Arg	0
G/G	Thr/Thr	Arg/Arg	0
G/C	Thr/Thr	Arg/His	0
G/C	Thr/Thr	Arg/His	0
G/C	Thr/Thr	Arg/Arg	0
G/G	Thr/Met	Arg/Arg	0
G/G	Thr/Thr	Arg/Arg	0
G/C	Thr/Met	Arg/His	0
G/G	Met/Met	Arg/Arg	0
G/C	Thr/Met	Arg/Arg	0
G/G	Thr/Met	Arg/His	0
G/G	Thr/Thr	Arg/Arg	0
G/G	Thr/Thr	Arg/His	0
C/C	Thr/Met	Arg/Arg	0
G/G	Thr/Thr	Arg/Arg	0
G/G	Thr/Thr	Arg/Arg	0
G/C	Thr/Thr	Arg/Arg	0
G/G	Thr/Thr	Arg/Arg	0
G/G	Thr/Met	Arg/Arg	0
G/G	Met/Met	Arg/Arg	0
G/G	Thr/Thr	Arg/His	0
G/G	Thr/Thr	Arg/His	0
G/G	Thr/Thr	Arg/His	0
G/G	Thr/Thr	Arg/Arg	0
G/G	Thr/Thr	Arg/His	0
G/C	Thr/Thr	Arg/Arg	0
G/C	Thr/Met	Arg/Arg	0
G/G	Thr/Met	Arg/His	0
G/G	Thr/Thr	Arg/Arg	0
G/G	Met/Met	Arg/Arg	0
G/G	Met/Met	Arg/Arg	0
G/G	Thr/Thr	Arg/Arg	0
G/G	Thr/Met	Arg/Arg	0
G/G	Thr/Thr	Arg/Arg	0
G/G	Thr/Met	Arg/His	0
G/G	Met/Met	Arg/His	0
G/C	Thr/Thr	Arg/Arg	0
G/C	Thr/Thr	Arg/His	0
G/G	Thr/Thr	Arg/Arg	0
G/G	Thr/Met	Arg/His	0
G/G	Thr/Thr	Arg/Arg	0
G/C	Thr/Thr	Arg/Arg	0
G/G	Thr/Thr	Arg/His	0
G/G	Thr/Thr	Arg/Arg	0
G/C	Thr/Thr	Arg/Arg	0
C/C	Thr/Thr	Arg/His	0
G/G	Thr/Met	Arg/Arg	0
G/G	Thr/Thr	Arg/Arg	0
G/C	Thr/Met	Arg/His	0
G/G	Thr/Met	Arg/His	0
G/G	Thr/Thr	Arg/Arg	0
G/G	Thr/Thr	Arg/Arg	0
G/C	Thr/Thr	Arg/His	0
G/C	Thr/Thr	Arg/Arg	0
G/G	Thr/Thr	Arg/Arg	0
G/G	Thr/Met	Arg/Arg	0
G/G	Met/Met	Arg/Arg	0
G/G	Thr/Thr	Arg/Arg	0
G/G	Thr/Thr	Arg/Arg	0
G/G	Thr/Thr	Arg/Arg	0
G/G	Thr/Thr	Arg/Arg	0
G/G	Thr/Met	Arg/Arg	0
G/G	Thr/Thr	Arg/Arg	0
G/G	Thr/Met	Arg/Arg	0
G/G	Met/Met	Arg/Arg	0
G/G	Thr/Met	Arg/Arg	0
G/G	Thr/Thr	Arg/His	0
G/G	Thr/Thr	Arg/Arg	0
G/G	Thr/Thr	Arg/Arg	0
G/G	Thr/Met	Arg/Arg	0
G/G	Thr/Met	Arg/Arg	0
G/G	Thr/Met	Arg/Arg	0
G/G	Thr/Thr	Arg/Arg	0
G/G	Thr/Thr	Arg/Arg	0
G/G	Thr/Thr	Arg/Arg	0
G/G	Thr/Met	Arg/His	0
G/G	Thr/Thr	Arg/Arg	0
G/G	Thr/Thr	Arg/Arg	0
G/G	Thr/Thr	Arg/Arg	0
G/G	Thr/Thr	Arg/Arg	0
G/C	Thr/Thr	Arg/Arg	0
G/G	Thr/Thr	Arg/Arg	0
G/G	Thr/Thr	Arg/Arg	0
G/C	Thr/Thr	Arg/Arg	0
G/G	Thr/Thr	Arg/Arg	0
G/G	Thr/Thr	Arg/Arg	0
G/G	Thr/Thr	Arg/Arg	0
G/G	Thr/Met	Arg/Arg	0
G/G	Thr/Met	Arg/Arg	0
G/G	Thr/Met	Arg/Arg	0
G/C	Thr/Thr	Arg/Arg	0
G/G	Thr/Thr	Arg/Arg	0
G/C	Thr/Thr	Arg/Arg	0
G/G	Thr/Thr	Arg/Arg	0
G/G	Thr/Thr	Arg/Arg	0
G/G	Thr/Thr	Arg/Arg	0
G/C	Thr/Thr	Arg/His	0
G/G	Thr/Met	Arg/His	0
G/G	Thr/Thr	Arg/Arg	0
G/G	Thr/Thr	Arg/His	0
G/C	Thr/Thr	Arg/Arg	0
G/G	Thr/Thr	Arg/Arg	0
G/G	Thr/Thr	Arg/Arg	0
G/C	Thr/Thr	Arg/Arg	0
G/G	Thr/Met	Arg/His	0
G/G	Thr/Met	Arg/His	0
G/C	Thr/Thr	Arg/His	0
G/G	Thr/Thr	Arg/Arg	0
G/C	Thr/Thr	Arg/Arg	0
G/G	Thr/Met	Arg/Arg	0
G/G	Thr/Thr	Arg/Arg	0
G/C	Thr/Thr	Arg/Arg	0
G/G	Thr/Thr	Arg/Arg	0
G/G	Thr/Met	Arg/Arg	0
G/C	Thr/Met	Arg/His	0
G/G	Thr/Met	Arg/Arg	0
G/C	Thr/Thr	Arg/Arg	0
G/G	Thr/Met	Arg/Arg	0
G/G	Thr/Met	Arg/Arg	0
G/G	Thr/Met	Arg/Arg	0
G/G	Thr/Thr	Arg/Arg	0
